# Supplementary material for: Chronic binge drinking-induced susceptibility to colonic inflammation is microbiome-dependent
Source: Gut Microbes. 2024 Aug 20;16(1):2392874. doi: 10.1080/19490976.2024.2392874 (PMC11340762; doi:10.1080/19490976.2024.2392874)
Supplement: Supplemental Material [file KGMI_A_2392874_SM2023.zip]

Archive with 5 entries (5 files):
- FonsecaPereira_Supplementary_Tables.xlsx
- SuppFigure1.jpg
- SuppFigure2.jpg
- SuppFigure3.jpg
- Supplemental Video Links.docx
