# Supplementary material for: Chronic binge drinking-induced susceptibility to colonic inflammation is microbiome-dependent
Source: Gut Microbes. 2024 Aug 20;16(1):2392874. doi: 10.1080/19490976.2024.2392874 (PMC11340762; doi:10.1080/19490976.2024.2392874)
Supplement: Supplemental Material [file KGMI_A_2392874_SM2023.zip › FonsecaPereira_Supplementary_Tables.xlsx]

## Sheet: Supplementary Table 1
	Supplementary Table 1 - Histological analysis of colons from binge drinking and control mice - related to Figure 1E
				Mononuclear cell infiltration	epithelial crypt hyperplasia	Epithelial injury	Polymorphonuclear cell infiltration	cumulative	Extent %	Extent Conversion Score	Final Colitis Score
	H2O	Female	Exp 1	0	0	0	0	0	0	1	0
		Female	Exp 1	0	0	0	0	0	0	1	0
		Female	Exp 1	0	0	0	0	0	0	1	0
		Female	Exp 1	0	0	0	0	0	0	1	0
		Female	Exp 2	0	0	0	0	0	0	1	0
		Female	Exp 2	0	0	0	1	1	15	2	2
		Male	Exp 2	0	0	0	0	0	0	1	0
		Male	Exp 2	0	0	0	0	0	0	1	0
		Male	Exp 2	0	0	0	0	0	0	1	0
		Male	Exp 2	0	0	0	0	0	0	1	0
		Male	Exp 2	0	0	0	0	0	0	1	0
		Male	Exp 3	0	0	0	0	0	0	1	0
		Male	Exp 3	0	0	0	0	0	0	1	0
		Male	Exp 3	0	0	0	0	0	0	1	0
		Female	Exp 3	0	0	0	0	0	0	1	0
		Female	Exp 3	0	0	0	0	0	0	1	0
		Female	Exp 3	0	0	0	0	0	0	1	0
		Female	Exp 3	0	0	0	0	0	0	1	0
		Male	Exp 4	0	0	0	0	0	0	1	0
		Male	Exp 4	0	0	0	0	0	0	1	0
		Female	Exp 4	0	0	0	0	0	0	1	0
		Female	Exp 4	0	0	0	0	0	0	1	0
		Female	Exp 4	0	0	0	0	0	0	1	0
		Female	Exp 4	0	0	0	0	0	0	1	0
			Average	0	0	0	0.0416667	0.0416667			0.0833333
			SEM	0	0	0	0.0416667	0.0416667			0.0833333
	EtOH	Female	Exp 1	0	0	0	0	0	0	1	0
		Female	Exp 1	0	0	0	0	0	0	1	0
		Female	Exp 1	0	0	0	0	0	0	1	0
		Female	Exp 1	0	0	0	0	0	0	1	0
		Female	Exp 2	0	0	0	0	0	0	1	0
		Female	Exp 2	0	0	0	0	0	0	1	0
		Male	Exp 2	0	0	0	2	2	15	2	4
		Male	Exp 2	0	0	0	0	0	0	1	0
		Male	Exp 2	0	0	0	0	0	0	1	0
		Male	Exp 3	0	0	0	0	0	0	1	0
		Male	Exp 3	0	0	0	0	0	0	1	0
		Male	Exp 3	0	0	0	0	0	0	1	0
		Female	Exp 3	0	0	0	0	0	0	1	0
		Female	Exp 3	0	0	0	0	0	0	1	0
		Female	Exp 3	0	0	0	0	0	0	1	0
		Female	Exp 3	0	0	0	0	0	0	1	0
		Female	Exp 3	0	0	0	0	0	0	1	0
		Male	Exp 4	0	0	0	0	0	0	1	0
		Male	Exp 4	0	0	0	0	0	0	1	0
		Female	Exp 4	0	0	0	0	0	0	1	0
		Female	Exp 4	0	0	0	0	0	0	1	0
		Female	Exp 4	0	0	0	0	0	0	1	0
		Female	Exp 4	0	0	0	0	0	0	1	0
			Average	0	0	0	0.0869565	0.0869565	0.652174	1.04348	0.173913
			SEM	0	0	0	0.0869565	0.0869565	0.652174	0.0434783	0.173913
	Mann-Whitney U test										0.7447

## Sheet: Supplementary Table 2
	Supplementary Table 2 - Histological analysis of colons from binge drinking and control germ-free mice - related to Figure 5C
				Mononuclear cell infiltration	epithelial crypt hyperplasia	Epithelial injury	Polymorphonuclear cell infiltration	cumulative	Extent %	Extent Conversion Score	Final Colitis Score
	H2O	Female	Exp 1	0	0	0	0	0	0	1	0
		Female	Exp 1	0	0	0	0	0	0	1	0
		Female	Exp 1	0	0	0	0	0	0	1	0
		Female	Exp 1	0	0	0	0	0	0	1	0
		Female	Exp 1	0	0	0	0	0	0	1	0
		Female	Exp 1	0	0	0	0	0	0	1	0
			Average	0	0	0	0	0			0
			SEM	0	0	0	0	0			0
	EtOH	Female	Exp 1	0	0	0	0	0	0	1	0
		Female	Exp 1	0	0	0	0	0	0	1	0
		Female	Exp 1	0	0	0	0	0	0	1	0
		Female	Exp 1	0	0	0	0	0	0	1	0
		Female	Exp 1	0	0	0	0	0	0	1	0
		Female	Exp 1	0	0	0	0	0	0	1	0
			Average	0	0	0	0	0			0
			SEM	0	0	0	0	0			0
	Mann-Whitney U test										>0.9999

## Sheet: Supplementary Table 3
	Supplementary Table 3 - 16S Relative abundance analysis. DSS after cecal microbiota transfer - related to Figure 6A
	Treatment		H20	H20	H20	H20	H20	EtOH	EtOH	EtOH	EtOH	H20	H20	H20	H20	H20	H20	EtOH	EtOH	EtOH	EtOH	EtOH	EtOH
	Sex		female	female	female	female	female	female	female	female	female	male	male	male	male	male	male	male	male	male	male	male	male
	Cage		1	1	1	1	1	2	2	2	2	3	3	3	3	3	3	4	4	4	4	4	4
	Taxonomy		H2O F1	H2O F2	H2O F3	H2O F4	H2O F5	EtOH F1	EtOH F3	EtOH F4	EtOH F5	H2O M1	H2O M2	H2O M3	H2O M4	H2O M5	H2O M6	EtOH M1	EtOH M2	EtOH M3	EtOH M4	EtOH M5	EtOH M6
	Unassigned		0	0	0	0	0	0	0	0	0	0	0	0	0	0	0	0	0	0	0	1.48751233395644e-05	0
	d__Bacteria; p__Actinobacteriota; c__Actinobacteria; o__Bifidobacteriales; f__Bifidobacteriaceae; g__Bifidobacterium		0.0151935	0.00169228	0.00880528	0.00119267	0.00463391	0.00499493	0.0021739	0.00277978	0.0035523	0.00159355	0.000150424	0.00101731	0.000652583	0.00142155	0.000930039	0.00105781	0.00311038	0.0038435	0.00628145	2.97502466791287e-05	0.00350328
	d__Bacteria; p__Actinobacteriota; c__Actinobacteria; o__Micrococcales; f__Micrococcaceae; g__Kocuria		0	0	0	0	0	0	0	0	0	0	0	0	0	0	0	0	0	0	0	0	0
	d__Bacteria; p__Actinobacteriota; c__Coriobacteriia; o__Coriobacteriales; f__Atopobiaceae; g__Coriobacteriaceae_UCG-002; s__uncultured_bacterium		0.00207937	0.000465377	0.00238915	0.000600087	0.00154464	0.00253366	0.00188219	0.00245126	0.00303717	0	0	0	2.38168957058137e-05	0	0	0.00122772	0.00169278	0.00176029	0.000990228	0.000480962	0.00237265
	d__Bacteria; p__Actinobacteriota; c__Coriobacteriia; o__Coriobacteriales; f__Coriobacteriales_Incertae_Sedis; g__uncultured; s__gut_metagenome		0	3.17302505632119e-05	0	0	5.54959487957379e-05	0	0	0	5.3660159477994e-05	7.41186825404178e-05	1.80508673441759e-05	4.26098535286285e-05	4.76337914116274e-05	6.14250614250614e-05	0	0.000175389	7.50494075266217e-05	2.53278371926625e-05	0	0.00018346	0.000100253
	d__Bacteria; p__Actinobacteriota; c__Coriobacteriia; o__Coriobacteriales; f__Eggerthellaceae; g__Adlercreutzia		0	0	0	0	0	0	0	0	0	0	0	0	0	0	0	0	0	0	0	0	0
	d__Bacteria; p__Actinobacteriota; c__Coriobacteriia; o__Coriobacteriales; f__Eggerthellaceae; g__Eggerthella; s__uncultured_bacterium		0	0	0	0	0	0	0	0	0	0	0	0	0	0	0	0	0	0	0	0	0
	d__Bacteria; p__Actinobacteriota; c__Coriobacteriia; o__Coriobacteriales; f__Eggerthellaceae; g__Enterorhabdus		0.00759035	0.00245381	0.00770837	0.00262538	0.00329276	0.0082525	0.00365326	0.0052879	0.00848904	0.0011581	0.000529492	0.00191212	0.00121942	0.00144788	0.001694	0.00230746	0.0023849	0.00642061	0.00539124	0.000386753	0.00408809
	d__Bacteria; p__Actinobacteriota; c__Coriobacteriia; o__Coriobacteriales; f__Eggerthellaceae; g__Enterorhabdus; s__uncultured_bacterium		0.00248759	0.000401917	0.00114198	0.000667597	0.00149839	0.00231649	0.000145853	0.000511732	0.000622458	0.00055589	0.00226238	0.00101731	0.00163384	0.00158828	0.0004235	0.00144148	0.00109239	0.00341293	0.00341078	0.00234035	0.00261771
	d__Bacteria; p__Actinobacteriota; c__Coriobacteriia; o__Coriobacteriales; f__Eggerthellaceae; g__Parvibacter; s__uncultured_bacterium		0	0	0	0	0	0	0.000138907	6.31767812693479e-05	0	0.000250151	6.61865135953116e-05	0.000101198	0.000271513	0.0001053	0.000166078	0.000202793	0.000100066	9.49793894724845e-05	0.000190044	9.9167488930429e-05	0.000239493
	d__Bacteria; p__Bacteroidota; c__Bacteroidia; o__Bacteroidales; f__Bacteroidaceae; g__Bacteroides		0.000586817	0.00196728	0.00545446	0.0141245	0.0138925	0.000723903	0.00510484	0.00143411	0.00906857	0.00520684	0.0192422	0.0489587	0.0289232	0.00739733	0.020137	0.00353518	0.0231736	0.012075	0.0153835	0.04348	0.00487897
	d__Bacteria; p__Bacteroidota; c__Bacteroidia; o__Bacteroidales; f__Bacteroidaceae; g__Bacteroides; s__Bacteroides_acidifaciens		0	0	0	0	0	0	0	0	0	0	0	0	0	0	0	0	0	0	0	0	0
	d__Bacteria; p__Bacteroidota; c__Bacteroidia; o__Bacteroidales; f__Bacteroidaceae; g__Bacteroides; s__Bacteroides_massiliensis		0	0	0	0	0	0	0	0	0	0	0	0	0	0	0	0	0	0	0	0	0
	d__Bacteria; p__Bacteroidota; c__Bacteroidia; o__Bacteroidales; f__Bacteroidaceae; g__Bacteroides; s__Bacteroides_ovatus		0	0	0	0	0	0	0	0	0	0	0	0	0	0	0	0	0	0	0	0	0
	d__Bacteria; p__Bacteroidota; c__Bacteroidia; o__Bacteroidales; f__Bacteroidaceae; g__Bacteroides; s__Bacteroides_vulgatus		0	0	0	0	0	0	0	0	0	0	0	0	0	0	0	0	0	0	0	0	0
	d__Bacteria; p__Bacteroidota; c__Bacteroidia; o__Bacteroidales; f__Marinifilaceae; g__Odoribacter; s__uncultured_bacterium		0	0	0	0	0	0	0	0	0	0	0	0	0	0	0	0	0	0	0	0	0
	d__Bacteria; p__Bacteroidota; c__Bacteroidia; o__Bacteroidales; f__Muribaculaceae; g__Muribaculaceae		0.00188802	0.0033211	0.000255443	0.0141245	0.00395871	0	0.00891784	0.00137725	0.00728705	0.0153518	0.0124972	0.00793609	0.0142473	0.0127325	0.0116255	0.017073	0.0180202	0.00265942	0.00722166	0.0210235	0.00965212
	d__Bacteria; p__Bacteroidota; c__Bacteroidia; o__Bacteroidales; f__Muribaculaceae; g__Muribaculaceae; s__uncultured_Bacteroidales		0	0	0	0	0	0	0	0	0	0	0	0	0	0	0	0	0	0	0	0	0
	d__Bacteria; p__Bacteroidota; c__Bacteroidia; o__Bacteroidales; f__Muribaculaceae; g__Muribaculaceae; s__uncultured_Muribaculaceae		0	0	0	0	0	0	0	0	0	0	0	0	0	0	0	0	0	0	0	0	0
	d__Bacteria; p__Bacteroidota; c__Bacteroidia; o__Bacteroidales; f__Muribaculaceae; g__Muribaculaceae; s__uncultured_bacterium		0.0104479	0.0159392	0.00220883	0.0594086	0.0198676	0.00680469	0.0688146	0.0176705	0.0145419	0.0881456	0.0684489	0.131617	0.0862315	0.103361	0.101499	0.0826245	0.0742155	0.0264803	0.026166	0.0858443	0.0645573
	d__Bacteria; p__Bacteroidota; c__Bacteroidia; o__Bacteroidales; f__Muribaculaceae; g__Muribaculaceae; s__uncultured_organism		0	0	0	0	0	0	0	0	0	0	0	0	0	0	0	0	0	0	0	0	0
	d__Bacteria; p__Bacteroidota; c__Bacteroidia; o__Bacteroidales; f__Muribaculaceae; g__Muribaculaceae; s__unidentified		0	0	0	0	0	0	0	0	0	0	0	0	0	0	0	0	0	0	0	0	0
	d__Bacteria; p__Bacteroidota; c__Bacteroidia; o__Bacteroidales; f__Muribaculaceae; g__Muribaculum		0	0	0	0	0	0	0	0	0	0	0	0	0	0	0	0	0	0	0	0	0
	d__Bacteria; p__Bacteroidota; c__Bacteroidia; o__Bacteroidales; f__Muribaculaceae; g__Muribaculum; s__uncultured_bacterium		0	0	0	0	0	0	0	0	0	0	0	0	0	0	0	0	0	0	0	0	0
	d__Bacteria; p__Bacteroidota; c__Bacteroidia; o__Bacteroidales; f__Prevotellaceae; g__Alloprevotella; s__gut_metagenome		0	0	0	0	0	0	0	0	0	0	0	0	0	0	0	0	0	0	0	0	0
	d__Bacteria; p__Bacteroidota; c__Bacteroidia; o__Bacteroidales; f__Prevotellaceae; g__Paraprevotella		0	0	0	0	0	0	0	0	0	0	1.20339115627839e-05	0	0	0	0	0	0	0	0	0	0
	d__Bacteria; p__Bacteroidota; c__Bacteroidia; o__Bacteroidales; f__Prevotellaceae; g__Paraprevotella; s__uncultured_bacterium		0	0	0	0	0	0	0	0	0	0	0	0	0	0	0	0	0	0	0	0	0
	d__Bacteria; p__Bacteroidota; c__Bacteroidia; o__Bacteroidales; f__Prevotellaceae; g__Prevotellaceae_UCG-001; s__uncultured_Bacteroidales		0	0	0	0	0	0	0	0	0	0	0	0	0	0	0	0	0	0	0	0	0
	d__Bacteria; p__Bacteroidota; c__Bacteroidia; o__Bacteroidales; f__Rikenellaceae; g__Alistipes; s__Alistipes_shahii		0	0	0	0	0	0	0	0	0	0	0	0	0	0	0	0	0	0	0	0	0
	d__Bacteria; p__Bacteroidota; c__Bacteroidia; o__Bacteroidales; f__Rikenellaceae; g__Alistipes; s__uncultured_bacterium		0	0	0	0	0	0	0	0	0	0	0	0	0	0	0	0	0	0	0	0	0
	d__Bacteria; p__Bacteroidota; c__Bacteroidia; o__Bacteroidales; f__Rikenellaceae; g__Rikenellaceae_RC9_gut_group		0	0	0	0	0	0	0	0	0	0	0	0	0	0	0	0	0	0	0	0	0
	d__Bacteria; p__Bacteroidota; c__Bacteroidia; o__Bacteroidales; f__Rikenellaceae; g__Rikenellaceae_RC9_gut_group; s__unidentified		0	0	0	0	0	0	0	0	0	0	0	0	0	0	0	0	0	0	0	0	0
	d__Bacteria; p__Bacteroidota; c__Bacteroidia; o__Bacteroidales; f__Tannerellaceae		0	0	0	0.000240035	0	0	0	0.000101083	0	0	0.000156441	0	0.000257222	0	0	6.57707232587201e-05	0.000241826	0	0	0.000357003	0
	d__Bacteria; p__Bacteroidota; c__Bacteroidia; o__Bacteroidales; f__Tannerellaceae; g__Parabacteroides		0	0	0	0	0	0	0	0	0	0	0	0	0	0	0	0	0	0	0	0	0
	d__Bacteria; p__Bacteroidota; c__Bacteroidia; o__Bacteroidales; f__Tannerellaceae; g__Parabacteroides; s__Parabacteroides_distasonis		0	0	0	0	0	0	0	0	0	0	0	0	0	0	0	0	0	0	0	0	0
	d__Bacteria; p__Bacteroidota; c__Bacteroidia; o__Bacteroidales; f__Tannerellaceae; g__Parabacteroides; s__Parabacteroides_merdae		0	0	0	0	0	0	0	0	0	0	0	0	0	0	0	0	0	0	0	0	0
	d__Bacteria; p__Bacteroidota; c__Bacteroidia; o__Bacteroidales; f__Tannerellaceae; g__Parabacteroides; s__uncultured_Parabacteroides		0	0	0	0	0	0	0	0	0	0	0	0	0	0	0	0	0	0	0	0	0
	d__Bacteria; p__Campilobacterota; c__Campylobacteria; o__Campylobacterales; f__Helicobacteraceae; g__Helicobacter		0	0	0	0	0	0	0	0	0	0	0	0	0	0	0	0	0	0	0	0	0
	d__Bacteria; p__Campilobacterota; c__Campylobacteria; o__Campylobacterales; f__Helicobacteraceae; g__Helicobacter; s__Helicobacter_typhlonius		0	0	0	0	0	0	0	0	0	0	1.20339115627839e-05	0	0	0	0	0	0	0	0	0	0
	d__Bacteria; p__Deferribacterota; c__Deferribacteres; o__Deferribacterales; f__Deferribacteraceae; g__Mucispirillum		0	0	0	0	0	0	0	0	0	0	0	0	0	0	0	0	0	0	0	0	0
	d__Bacteria; p__Deferribacterota; c__Deferribacteres; o__Deferribacterales; f__Deferribacteraceae; g__Mucispirillum; s__uncultured_bacterium		0	0	0	0	0	0	0	0	0	0	0	0	0	0	0	0	0	0	0	0	0
	d__Bacteria; p__Deinococcota; c__Deinococci; o__Deinococcales; f__Deinococcaceae; g__Deinococcus; s__Deinococcus_geothermalis		0	0	0	0	0	0	0	0	0	0	0	0	0	0	0	0	0	0	0	0	0
	d__Bacteria; p__Deinococcota; c__Deinococci; o__Thermales; f__Thermaceae; g__Meiothermus		0	0	0	0	0	0	0	0	0	0	0	0	0	0	0	0	0	0	0	0	0
	d__Bacteria; p__Deinococcota; c__Deinococci; o__Thermales; f__Thermaceae; g__Thermus; s__Thermus_thermophilus		0	0	0	0	0	0	0	0	0	0	0	0	0	0	0	0	0	0	0	0	0
	d__Bacteria; p__Desulfobacterota; c__Desulfovibrionia; o__Desulfovibrionales; f__Desulfovibrionaceae; g__Desulfovibrio; s__uncultured_bacterium		0	0	0	0	0	0	0	0	0	0	0	0	0	0	0	0	0	0	0	0	0
	d__Bacteria; p__Desulfobacterota; c__Desulfovibrionia; o__Desulfovibrionales; f__Desulfovibrionaceae; g__uncultured; s__uncultured_bacterium		0	0	0	0	0	0	0	0	0	0	0	0	0	0	0	0	0	0	0	0	0
	d__Bacteria; p__Firmicutes		0	0	0	0	0	0	0	0	0	0	0	0	0	0	0	0	0	0	0	0	0
	d__Bacteria; p__Firmicutes; c__Bacilli		0	0	0	0	0	0	0	0	0	0	0	0	2.38168957058137e-05	0	0	0	0	0	0	0	0
	d__Bacteria; p__Firmicutes; c__Bacilli; o__Acholeplasmatales; f__Acholeplasmataceae; g__Anaeroplasma; s__uncultured_bacterium		0	0.000169228	0	0.00034505	0.000305228	0	7.63989693084504e-05	8.21298156501522e-05	0	0.000138973	0.000156441	9.58721704394141e-05	3.33436539881392e-05	1.75500175500176e-05	0.000323853	0.00030693	0.000800527	0	0	0.000694172	2.78480166642532e-05
	d__Bacteria; p__Firmicutes; c__Bacilli; o__Bacillales; f__Bacillaceae		0	0	0	0	0	0	0	0	0	0	0	0	0	0	0	0	0	0	0	0	0
	d__Bacteria; p__Firmicutes; c__Bacilli; o__Bacillales; f__Bacillaceae; g__Bacillus		0	0	0	0	0	0	0	0	0	8.33835178579701e-05	0	0	0	0	0	0	0	0	0	0	0
	d__Bacteria; p__Firmicutes; c__Bacilli; o__Bacillales; f__Bacillaceae; g__Geobacillus		0	0	0	0	0	0	0	0	0	0	0	0	0	0	0	0	0	0	0	0	0
	d__Bacteria; p__Firmicutes; c__Bacilli; o__Erysipelotrichales; f__Erysipelatoclostridiaceae; g__Erysipelatoclostridiaceae; s__uncultured_bacterium		0	0.00035961	0	0.000547579	0.000157239	0	0.000298651	0.000138989	0	0.000453977	0.000511441	0.000516644	0.000995546	0.000877501	0.000390284	0.000482319	0.000116744	0.000335594	0.000830191	0.000476004	0.000267341
	d__Bacteria; p__Firmicutes; c__Bacilli; o__Erysipelotrichales; f__Erysipelatoclostridiaceae; g__Erysipelatoclostridium		0.000995038	0.00135382	0.000781356	0.00271539	0.00187761	0.00604459	0.0013474	0.000972922	0.00255422	0.000870895	0.0065645	0.00336618	0.0118132	0.000596701	0.00189329	0.000597417	0.000475313	0.00660423	0.0144533	0.00196847	0.00250075
	d__Bacteria; p__Firmicutes; c__Bacilli; o__Erysipelotrichales; f__Erysipelotrichaceae; g__Allobaculum		0	0	0	0	0	0	0	0	0	0	0	0	0	0	0	0	0	0	0	0	0
	d__Bacteria; p__Firmicutes; c__Bacilli; o__Erysipelotrichales; f__Erysipelotrichaceae; g__Allobaculum; s__uncultured_bacterium		0.0202579	0.0140353	0.0136887	0.00850623	0.0163066	0.0125597	0.0453602	0.0449692	0.0397729	0.0287117	0.00225034	0.0157816	0.00891705	0.0108635	0.0113349	0.0806404	0.0596142	0.0337114	0.0231153	0.0143495	0.0719036
	d__Bacteria; p__Firmicutes; c__Bacilli; o__Erysipelotrichales; f__Erysipelotrichaceae; g__Dubosiella; s__Dubosiella_newyorkensis		0.0605825	0.040308	0.0427041	0.0212506	0.0328074	0	9.0289691000896e-05	0.000176895	0.000139516	0.0127206	0.00261136	0.0118828	0.00664491	0.00829238	0.0109695	0.000180869	0.000733816	0.000227951	0.000300069	0.000163626	0.000428859
	d__Bacteria; p__Firmicutes; c__Bacilli; o__Erysipelotrichales; f__Erysipelotrichaceae; g__Dubosiella; s__uncultured_bacterium		0	0	0	0	0	0	0	0	0	0	0	0	0	0	0	0	0	0	0	0	0
	d__Bacteria; p__Firmicutes; c__Bacilli; o__Erysipelotrichales; f__Erysipelotrichaceae; g__Erysipelotrichaceae; s__uncultured_bacterium		0.000127569	0.000179805	0.000135235	0.000120017	0.000120241	0	0.000187525	4.42237468885435e-05	0.00010732	0.000203826	0.000655848	0.000383489	0.000685927	0.000693226	0.000174382	0.000213755	0.000325214	0.000316598	0.000960221	0.000446254	0.000228354
	d__Bacteria; p__Firmicutes; c__Bacilli; o__Erysipelotrichales; f__Erysipelotrichaceae; g__Faecalibaculum; s__Faecalibaculum_rodentium		0	0	0	0	0	0	0	0	0	0	0	0	0	0	0	0	0	0	0	0	0
	d__Bacteria; p__Firmicutes; c__Bacilli; o__Erysipelotrichales; f__Erysipelotrichaceae; g__Faecalibaculum; s__uncultured_bacterium		0	3.17302505632119e-05	0	0	0	0	0	0	0	0	0	0	0	0	0	0	0	5.06556743853251e-05	5.00115026456085e-05	0	0
	d__Bacteria; p__Firmicutes; c__Bacilli; o__Erysipelotrichales; f__Erysipelotrichaceae; g__Holdemanella; s__uncultured_bacterium		0	0	0	0	0	0	0	0	0	0	0	0	0	0	0	0	0	0	0	0	0
	d__Bacteria; p__Firmicutes; c__Bacilli; o__Erysipelotrichales; f__Erysipelotrichaceae; g__Ileibacterium; s__Ileibacterium_valens		0.342318	0.214941	0.245331	0.119305	0.262672	0.193934	0.294497	0.484699	0.394606	0.383824	0.103281	0.362061	0.245052	0.260969	0.395433	0.372416	0.319619	0.501991	0.343969	0.250006	0.562112
	d__Bacteria; p__Firmicutes; c__Bacilli; o__Erysipelotrichales; f__Erysipelotrichaceae; g__Solobacterium; s__Solobacterium_moorei		0	0	0	0	0	0	0	0	0	0	0	0	0	0	0	0	0	0	0	0	0
	d__Bacteria; p__Firmicutes; c__Bacilli; o__Erysipelotrichales; f__Erysipelotrichaceae; g__Turicibacter		0.0276059	0.0166584	0.0297516	0.0151747	0.0214307	0.0227306	0.00609803	0.00639349	0.00993786	0.0025571	0.033713	0.0324101	0.0380642	0.0102843	0.0122566	0.0355052	0.0122331	0.158932	0.101423	0.0379068	0.0387923
	d__Bacteria; p__Firmicutes; c__Bacilli; o__Erysipelotrichales; f__Erysipelotrichaceae; g__Turicibacter; s__Turicibacter_sp.		0	0	0	0	0	0	0	2.52707125077392e-05	0	0	0	0	0	0	0	0	0	0	0	0	1.67088099985519e-05
	d__Bacteria; p__Firmicutes; c__Bacilli; o__Erysipelotrichales; f__Erysipelotrichaceae; g__Turicibacter; s__uncultured_bacterium		0	0	0	0	0	0	5.55628867697821e-05	0	0	0	0	0	4.28704122704647e-05	0	0	0.00187995	0	0.00769966	0.00537124	0.00198831	0.00200506
	d__Bacteria; p__Firmicutes; c__Bacilli; o__Erysipelotrichales; f__Erysipelotrichaceae; g__uncultured; s__unidentified		0	0	0	0	0	0	0	6.94944593962827e-05	0	0	0	0	0	0	0	0.000202793	5.83717614095946e-05	0.000234282	0.000180041	0.000148751	0.000467847
	d__Bacteria; p__Firmicutes; c__Bacilli; o__Lactobacillales		0	0	0	0	0	0	0	0	0	0	0	0	0	0	0	0	0	0	0	0	0
	d__Bacteria; p__Firmicutes; c__Bacilli; o__Lactobacillales; f__Enterococcaceae; g__Enterococcus		0.000280652	0.000222112	0.000931616	0.000255037	0.00013874	0	0.000118071	0	0	0	0	0	0	0	0	0	0.000208471	0.00067752	0.00074017	0.000128918	0.000222784
	d__Bacteria; p__Firmicutes; c__Bacilli; o__Lactobacillales; f__Enterococcaceae; g__Tetragenococcus; s__Tetragenococcus_halophilus		0	0	0	0	0	0	0	0	0	0	0	0	0	0	0	0	0	0	0	0	0
	d__Bacteria; p__Firmicutes; c__Bacilli; o__Lactobacillales; f__Enterococcaceae; g__Tetragenococcus; s__Tetragenococcus_osmophilus		0	0	0	0	0	0	0	0	0	0	0	0	0	0	0	0	0	0	0	0	0
	d__Bacteria; p__Firmicutes; c__Bacilli; o__Lactobacillales; f__Lactobacillaceae; g__Lactobacillus		0.229229	0.213534	0.276855	0.136017	0.120815	0.403576	0.168237	0.1499	0.12227	0.134831	0.152205	0.0932144	0.0978874	0.187917	0.172979	0.112709	0.0654181	0.0517448	0.213089	0.00471541	0.0365255
	d__Bacteria; p__Firmicutes; c__Bacilli; o__Lactobacillales; f__Lactobacillaceae; g__Lactobacillus; s__Lactobacillus_intestinalis		0	0	0	0	0	0	0	0	0	0	0	0	0	0	0	0	0	0	0	0	0
	d__Bacteria; p__Firmicutes; c__Bacilli; o__Lactobacillales; f__Lactobacillaceae; g__Lactobacillus; s__Lactobacillus_johnsonii		0	0	0	0	0	0	0	0	0	0	0	0	0	0	0	0	0	0	0	0	0
	d__Bacteria; p__Firmicutes; c__Bacilli; o__Lactobacillales; f__Lactobacillaceae; g__Lactobacillus; s__Lactobacillus_reuteri		0.0445088	0.0384253	0.0495259	0.0232234	0.020219	0.0766252	0.051986	0.0415261	0.0344176	0.0407282	0.0247959	0.00963515	0.0150285	0.0263163	0.0195973	0.0445213	0.0162524	0.00756669	0.060854	0.00241969	0.0116683
	d__Bacteria; p__Firmicutes; c__Bacilli; o__Lactobacillales; f__Lactobacillaceae; g__Lactobacillus; s__uncultured_bacterium		0	0	0	0	0	0	0	0	0	0	0	0	0	0	0	0	0	0	0	0	0
	d__Bacteria; p__Firmicutes; c__Bacilli; o__Lactobacillales; f__Leuconostocaceae; g__Fructobacillus; s__Fructobacillus_fructosus		0	0	0	0	0	0	0	0	0	0	0	0	0	0	0	0	0	0	0	0	0
	d__Bacteria; p__Firmicutes; c__Bacilli; o__Lactobacillales; f__Streptococcaceae; g__Streptococcus; s__Streptococcus_danieliae		0	0	0	0	0	0	0	0	0	0	0	0	0	0	0	0	0	0	0	0	0
	d__Bacteria; p__Firmicutes; c__Bacilli; o__Lactobacillales; f__Streptococcaceae; g__Streptococcus; s__Streptococcus_mutans		0	0	0	0	0	0	0	0	0	0	0	0	0	0	0	0	0	0	0	0	0
	d__Bacteria; p__Firmicutes; c__Bacilli; o__Lactobacillales; f__Streptococcaceae; g__Streptococcus; s__Streptococcus_salivarius		0	0	0	0	0	0	0	0	0	0	0	0	0	0	0	0	0	0	0	0	0
	d__Bacteria; p__Firmicutes; c__Bacilli; o__Paenibacillales; f__Paenibacillaceae; g__Paenibacillus; s__Paenibacillus_phoenicis		0	0	0	0	0	0	0	0	0	0	0	0	0	0	0	0	0	0	0	0	0
	d__Bacteria; p__Firmicutes; c__Bacilli; o__RF39; f__RF39; g__RF39		0	0.000856717	6.01042809274091e-05	0.00100515	0.000157239	7.23903286520921e-05	0.00270869	0.000416967	0.000214641	0.00346505	0.00111314	9.58721704394141e-05	0.000219115	0.000947701	0.00112103	0.00179225	0.000683783	0.000462233	0.000970223	0.00510713	0.000690631
	d__Bacteria; p__Firmicutes; c__Bacilli; o__RF39; f__RF39; g__RF39; s__gut_metagenome		0	0	0	0	0	0	0	0	0	0	0	0	0	0	0	0	0	0	0	0	0
	d__Bacteria; p__Firmicutes; c__Bacilli; o__RF39; f__RF39; g__RF39; s__uncultured_bacterium		0	0	0	5.25076136039726e-05	0	0	6.25082476160049e-05	8.21298156501522e-05	9.65882870603891e-05	0.000259415	0	0	0	0	6.64313888312228e-05	0.000147984	4.16941152925676e-05	0	0	0.000287586	0
	d__Bacteria; p__Firmicutes; c__Bacilli; o__RF39; f__RF39; g__RF39; s__unidentified		0	0	0	6.75097889193933e-05	0	0	0	0	0	0	0	0	0	0	0	0	0	0	0	0	0
	d__Bacteria; p__Firmicutes; c__Bacilli; o__Staphylococcales; f__Staphylococcaceae; g__Staphylococcus		0.00528135	0.00471723	0.134829	0.00664596	0.00125791	0.00419864	0.00332683	0.00200902	0.00136297	0.00500301	0.00200966	0.00354194	0.00336771	0.001755	0.00278181	0.00143599	0.000650428	0.0016653	0.00369085	0.000971841	0.00299645
	d__Bacteria; p__Firmicutes; c__Clostridia		0	0	0	2.25032629731311e-05	0	0	0	0	0	0	0	0	0	0	0	0	0	0	0	1.48751233395644e-05	0
	d__Bacteria; p__Firmicutes; c__Clostridia; o__Christensenellales; f__Christensenellaceae; g__Christensenellaceae_R-7_group; s__uncultured_rumen		0	0	0	0	0	0	0	0	0	0	0	0	0	0	0	0	0	0	0	0	0
	d__Bacteria; p__Firmicutes; c__Clostridia; o__Christensenellales; f__Christensenellaceae; g__uncultured; s__uncultured_bacterium		0	9.51907516896358e-05	0	0.000255037	0.000166488	0	0.000465339	0	0	0.000185297	0.000156441	0.000362184	0.000357253	0.00019305	0.000323853	8.76942976782935e-05	5.00329383510811e-05	0	4.00092021164868e-05	0.000168585	0
	d__Bacteria; p__Firmicutes; c__Clostridia; o__Clostridia_UCG-014; f__Clostridia_UCG-014; g__Clostridia_UCG-014		0	0.00147017	0	0.00388556	0.00295978	0	0.00507011	0.0309756	0.0019103	0.0069301	0.00353797	0.00303063	0.00213399	0.00783608	0.0044343	0.00178677	0.00210972	0.000981454	0.00170039	0.0062178	0.00070734
	d__Bacteria; p__Firmicutes; c__Clostridia; o__Clostridia_UCG-014; f__Clostridia_UCG-014; g__Clostridia_UCG-014; s__uncultured_bacterium		0	0	0	0	1.84986495985793e-05	0	0	0	0.000225373	0	0	0	0	0.000114075	1.66078472078057e-05	0.000323373	0	0	0	0	3.34176199971038e-05
	d__Bacteria; p__Firmicutes; c__Clostridia; o__Clostridia_UCG-014; f__Clostridia_UCG-014; g__Clostridia_UCG-014; s__unidentified		8.92982433759839e-05	0.00116344	0.000180313	0.000532577	0.00082319	0	0.00138907	0.000341155	0.000182445	0.00625376	0.00427204	0.00180559	0.00073356	0.0115479	0.00131202	0.00113455	0.00188457	0.000468565	0.000730168	0.00472533	0.000228354
	d__Bacteria; p__Firmicutes; c__Clostridia; o__Clostridia_vadinBB60_group; f__Clostridia_vadinBB60_group; g__Clostridia_vadinBB60_group; s__uncultured_Clostridia		0	3.17302505632119e-05	0	0	0	0	0	0	0	0	0	0	0	0	0	0	3.33552922340541e-05	0	0	0	0
	d__Bacteria; p__Firmicutes; c__Clostridia; o__Clostridia_vadinBB60_group; f__Clostridia_vadinBB60_group; g__Clostridia_vadinBB60_group; s__uncultured_bacterium		0	0.000528838	4.50782106955568e-05	0.000307545	0.000850938	0	9.0289691000896e-05	2.52707125077392e-05	0	0.000259415	0.000619746	5.85885486018642e-05	4.28704122704647e-05	0.00114075	0.000149471	7.67325104685068e-05	0.000575379	0.000278606	0	0.000347086	6.1265636661357e-05
	d__Bacteria; p__Firmicutes; c__Clostridia; o__Clostridia_vadinBB60_group; f__Clostridia_vadinBB60_group; g__Clostridia_vadinBB60_group; s__unidentified		0	0.000169228	0	0	0.000360724	0	0	0	0	0	0.00019856	3.72836218375499e-05	0	0.000114075	0.000124559	8.76942976782935e-05	9.17270536436487e-05	4.43237150871594e-05	0.000110025	0.000277669	0
	d__Bacteria; p__Firmicutes; c__Clostridia; o__Clostridiales; f__Clostridiaceae		0	0	0	0	0	0	0	0	0	0	0	0	0	0	0	0	0	0	0	0	0
	d__Bacteria; p__Firmicutes; c__Clostridia; o__Clostridiales; f__Clostridiaceae; g__Clostridium_sensu_stricto_1		0.0757759	0.0256803	0.0456191	0.0205755	0.0504921	0.205335	0.0200513	0.0195911	0.0464482	0.00698569	0.0232375	0.0263808	0.0118132	0.00870481	0.0074154	0.0476509	0.0141843	0.0823725	0.0374986	0.0711477	0.0384804
	d__Bacteria; p__Firmicutes; c__Clostridia; o__Clostridiales; f__Clostridiaceae; g__Clostridium_sensu_stricto_1; s__uncultured_bacterium		0	0	4.50782106955568e-05	0	0	0	0	0	0	4.63241765877611e-05	0	0	0	0	0	0	0	0	0	0	3.34176199971038e-05
	d__Bacteria; p__Firmicutes; c__Clostridia; o__Eubacteriales; f__Anaerofustaceae; g__Anaerofustis		0	0	0	0	0	0	0	0	0	0	0	1.06524633821571e-05	0	0	0	0	0	0	0	0	0
	d__Bacteria; p__Firmicutes; c__Clostridia; o__Eubacteriales; f__Anaerofustaceae; g__Anaerofustis; s__uncultured_bacterium		0	0	0	0	0	0	0	0	0	5.55890119053134e-05	0	0	4.28704122704647e-05	0.000307125	0	1.644268081468e-05	0	0	0	0	0
	d__Bacteria; p__Firmicutes; c__Clostridia; o__Lachnospirales		0	0	0	0	0	0	0	0	0	0	0	0	0	0	0	0	2.50164691755406e-05	0	0	0	0
	d__Bacteria; p__Firmicutes; c__Clostridia; o__Lachnospirales; f__Defluviitaleaceae; g__Defluviitaleaceae_UCG-011; s__uncultured_organism		0	9.51907516896358e-05	0	0.000375054	0.000388472	0	0.00149325	0.000145307	0.000643922	0.00053736	0.000589662	0.00104927	0.000871698	0.0003159	0.000514843	0.000285006	0.000416941	0.000398913	0.000300069	0.00216185	0.000272911
	d__Bacteria; p__Firmicutes; c__Clostridia; o__Lachnospirales; f__Lachnospiraceae		0.0243912	0.0564058	0.0220282	0.0998095	0.0566336	0.0052483	0.0323168	0.0218086	0.040331	0.0171029	0.0660902	0.0200852	0.0460238	0.0417954	0.021831	0.0142174	0.0484986	0.0143609	0.0234054	0.0560743	0.0225402
	d__Bacteria; p__Firmicutes; c__Clostridia; o__Lachnospirales; f__Lachnospiraceae; g__A2		0	0	0	0	0	0	0	0	0	0	0	0	0	0	0	0	0	0	0	0	0
	d__Bacteria; p__Firmicutes; c__Clostridia; o__Lachnospirales; f__Lachnospiraceae; g__ASF356		0	0	0	0	0	0	0	0	0	0	0	0	0	0	0	0	0	0	0	0	0
	d__Bacteria; p__Firmicutes; c__Clostridia; o__Lachnospirales; f__Lachnospiraceae; g__ASF356; s__Clostridium_sp.		0	0	0	0	0	0	0	0	0	0	0	0	0	0	0	0	0	0	0	0	0
	d__Bacteria; p__Firmicutes; c__Clostridia; o__Lachnospirales; f__Lachnospiraceae; g__ASF356; s__uncultured_bacterium		0	4.23070007509493e-05	0.000360626	6.75097889193933e-05	0	0	0	0	7.51242232691916e-05	0	9.62712925022714e-05	0	0.000200062	0	5.81274652273199e-05	0	0	0	0	0	0
	d__Bacteria; p__Firmicutes; c__Clostridia; o__Lachnospirales; f__Lachnospiraceae; g__Acetatifactor		0	0	0	0	0	0	0	0	0	0	0	0	0	0	0	0	0	0	0	0	0
	d__Bacteria; p__Firmicutes; c__Clostridia; o__Lachnospirales; f__Lachnospiraceae; g__Acetatifactor; s__Acetatifactor_muris		0	0	0	0	0	0	0	0	0	0	0	0	0	0	0	0	0	0	0	0	0
	d__Bacteria; p__Firmicutes; c__Clostridia; o__Lachnospirales; f__Lachnospiraceae; g__Acetatifactor; s__uncultured_bacterium		0	0	0	0	0	0	0	0	0	0	0	0	0	0	0	0	0	0	0	0	0
	d__Bacteria; p__Firmicutes; c__Clostridia; o__Lachnospirales; f__Lachnospiraceae; g__Anaerostipes		0	0	0	0	0	0	0	0	0	0	0	0	0	0	0	0	0	0	0	0	0
	d__Bacteria; p__Firmicutes; c__Clostridia; o__Lachnospirales; f__Lachnospiraceae; g__Blautia		0	0	0	0	2.7747974397869e-05	0	0	0	0	0	0	0	0	0	0	0	0	0	0	1.98334977860858e-05	6.1265636661357e-05
	d__Bacteria; p__Firmicutes; c__Clostridia; o__Lachnospirales; f__Lachnospiraceae; g__Blautia; s__Lachnospiraceae_bacterium		0.00172218	0.0250352	0.00321558	0.0134344	0.0240297	0.002968	0.0142449	0.00513627	0.0168278	0.00101913	0.0161194	0.00692943	0.0145235	0.0195419	0.0123978	0.00339267	0.0146847	0.00146901	0.0107325	0.0134074	0.00447796
	d__Bacteria; p__Firmicutes; c__Clostridia; o__Lachnospirales; f__Lachnospiraceae; g__Blautia; s__unidentified		0	0.000444224	0	0.000547579	0.000166488	0	5.55628867697821e-05	0	9.65882870603891e-05	0	0.000210593	7.45672436750999e-05	0.000133375	8.77500877500877e-05	0	0	0.000892254	8.23154708761532e-05	0.000160037	0.000758631	0.000105822
	d__Bacteria; p__Firmicutes; c__Clostridia; o__Lachnospirales; f__Lachnospiraceae; g__Dorea		0.00280652	0.00193555	0.00201349	0.00171025	0.00579933	0.000723903	0.000861225	0.00100451	0.00229665	0.00247371	0.00439238	0.00527297	0.0058923	0.00511583	0.00197633	0.00105233	0.00264341	0.000734507	0.00113026	0.00319319	0.000946833
	d__Bacteria; p__Firmicutes; c__Clostridia; o__Lachnospirales; f__Lachnospiraceae; g__Eisenbergiella; s__uncultured_organism		0	0	0	0	0	0	0	0	0	0	0	4.26098535286285e-05	0	0	0	0	0	0	0	0	0
	d__Bacteria; p__Firmicutes; c__Clostridia; o__Lachnospirales; f__Lachnospiraceae; g__GCA-900066575		0	0	0	0	0	0	0	0	0	0	0	0	0	0	0	0	0	0	0	0	0
	d__Bacteria; p__Firmicutes; c__Clostridia; o__Lachnospirales; f__Lachnospiraceae; g__GCA-900066575; s__uncultured_bacterium		0.0026917	0.00449512	0.00169795	0.00417811	0.00502238	0.000361952	0.00263229	0.00243862	0.0036167	0.00283504	0.00551153	0.0036964	0.00535404	0.00605476	0.0025493	0.00158946	0.00325214	0.00126639	0.00158036	0.00174535	0.00119746
	d__Bacteria; p__Firmicutes; c__Clostridia; o__Lachnospirales; f__Lachnospiraceae; g__Hungatella		0	0	0	0	0	0	0	0	0	0	0	0	0	0	0	0	0	0	0	0	0
	d__Bacteria; p__Firmicutes; c__Clostridia; o__Lachnospirales; f__Lachnospiraceae; g__Lachnoclostridium		0.0184847	0.00367013	0.00543944	0.00516075	0.00518887	0.00499493	0.0135782	0.00633663	0.0182981	0.00257562	0.0117331	0.00741411	0.0128849	0.0180151	0.00452564	0.0118607	0.00913935	0.00410944	0.00687158	0.0131595	0.00388201
	d__Bacteria; p__Firmicutes; c__Clostridia; o__Lachnospirales; f__Lachnospiraceae; g__Lachnoclostridium; s__Dorea_sp.		0.0136626	0.00361725	0.0157323	0.00364553	0.00198861	0.00503113	0.00205583	0.00312093	0.00431428	0.000750452	0.000896526	0.00242343	0.00160049	0.00114953	0.00137015	0.00173196	0.0021264	0.000500225	0.00316073	0.00273206	0.00150936
	d__Bacteria; p__Firmicutes; c__Clostridia; o__Lachnospirales; f__Lachnospiraceae; g__Lachnoclostridium; s__uncultured_bacterium		0	0	0	4.50065259462622e-05	0	0	0	0	0	0	0	0	0	0	3.32156944156114e-05	0	0	0	0	0	0
	d__Bacteria; p__Firmicutes; c__Clostridia; o__Lachnospirales; f__Lachnospiraceae; g__Lachnospiraceae_FCS020_group		0.000395464	0.000856717	0.00042073	0.00210781	0.0014244	0	0.000680645	0.000120036	0.000397085	0.000315004	0.00154034	0.00172037	0.000805011	0.000526501	0.000456716	0.000147984	0.00120913	0.000107643	0	0.000337169	0.00014481
	d__Bacteria; p__Firmicutes; c__Clostridia; o__Lachnospirales; f__Lachnospiraceae; g__Lachnospiraceae_FCS020_group; s__metagenome		0	0	0	0	0	0	0	0	0	0	0	0	0	0	0	0	0	0	0	0	0
	d__Bacteria; p__Firmicutes; c__Clostridia; o__Lachnospirales; f__Lachnospiraceae; g__Lachnospiraceae_FCS020_group; s__uncultured_bacterium		0.00428632	0.00418839	0.0024192	0.00243035	0.00321877	0	0.000451448	0	0	0.00136193	0.00221424	0.00241278	0.00358682	0.0012987	0.000863608	0	0	0	0	0.000347086	0
	d__Bacteria; p__Firmicutes; c__Clostridia; o__Lachnospirales; f__Lachnospiraceae; g__Lachnospiraceae_FCS020_group; s__uncultured_prokaryote		0	0	0	0	0	0	0	0	0	0	0	0	0	0	0	0	0	0	0	0	0
	d__Bacteria; p__Firmicutes; c__Clostridia; o__Lachnospirales; f__Lachnospiraceae; g__Lachnospiraceae_NC2004_group; s__uncultured_bacterium		0	0	0	0	0	0	0	0	0	0	0	0	0	0	0	0	0	0	0	0	0
	d__Bacteria; p__Firmicutes; c__Clostridia; o__Lachnospirales; f__Lachnospiraceae; g__Lachnospiraceae_NK4A136_group		0.030591	0.130845	0.0208412	0.159481	0.130961	0.0108585	0.0830526	0.0351831	0.0846221	0.0381619	0.173553	0.0669827	0.064177	0.0520007	0.049126	0.0281828	0.112132	0.0223898	0.0228353	0.121049	0.017043
	d__Bacteria; p__Firmicutes; c__Clostridia; o__Lachnospirales; f__Lachnospiraceae; g__Lachnospiraceae_NK4A136_group; s__Clostridiales_bacterium		0	0.000190382	0	0.000442564	0.000203485	0	0.000507011	0	0.000203909	0.00119516	0.000391102	0.000143808	0.000214352	0.000833626	0.000340461	0.00049328	0	0	0.000300069	0.00042642	0.000211645
	d__Bacteria; p__Firmicutes; c__Clostridia; o__Lachnospirales; f__Lachnospiraceae; g__Lachnospiraceae_NK4A136_group; s__Lachnospiraceae		0	0	0	0	0	0	0	0	0	0	0	0	0	0	0	0	0	0	0	0	0
	d__Bacteria; p__Firmicutes; c__Clostridia; o__Lachnospirales; f__Lachnospiraceae; g__Lachnospiraceae_NK4A136_group; s__uncultured_bacterium		0.00524308	0.00625086	0	0.0127593	0.00716823	0	0.0064453	0.00223646	0.00242544	0.00856997	0.0174492	0.00514514	0.00849311	0.0151808	0.0091011	0.00455462	0.0115826	0.0012094	0.00247057	0.00802761	0.000996959
	d__Bacteria; p__Firmicutes; c__Clostridia; o__Lachnospirales; f__Lachnospiraceae; g__Lachnospiraceae_UCG-001; s__uncultured_bacterium		0	0	0	0	0	0	0	0	0	0	0	0	0	0	0	0	0	0	0	0	0
	d__Bacteria; p__Firmicutes; c__Clostridia; o__Lachnospirales; f__Lachnospiraceae; g__Lachnospiraceae_UCG-004; s__uncultured_bacterium		0	0	0	0	0	0	0	0	0	0	0	0	0	0	0	0	0	0	0	0	0
	d__Bacteria; p__Firmicutes; c__Clostridia; o__Lachnospirales; f__Lachnospiraceae; g__Lachnospiraceae_UCG-006; s__Clostridium_sp.		0.00298511	0.00333168	0.00195339	0.00197279	0.00155389	0.000615318	0.00312541	0.00161101	0.00198543	0.00227915	0.00274373	0.0020719	0.00164813	0.00269393	0.00100478	0.0011181	0.000658767	0.000297602	0.000600138	0.000575171	0
	d__Bacteria; p__Firmicutes; c__Clostridia; o__Lachnospirales; f__Lachnospiraceae; g__Lachnospiraceae_UCG-006; s__uncultured_bacterium		0.00125018	0.00160767	0.00105182	0.00107266	0.00203485	0	0.00223641	0.00089711	0.00211421	0.00162135	0.00169678	0.0019494	0.00129564	0.00351	0.000979863	0.00156205	0.00220145	7.59835115779876e-05	0.000250058	0.00193872	0.000250632
	d__Bacteria; p__Firmicutes; c__Clostridia; o__Lachnospirales; f__Lachnospiraceae; g__Lachnospiraceae_UCG-008; s__uncultured_bacterium		0	0	0	0	0	0	0	0	0	4.63241765877611e-05	0	0	0	0	0	0	0	0	0	0	0
	d__Bacteria; p__Firmicutes; c__Clostridia; o__Lachnospirales; f__Lachnospiraceae; g__Lachnospiraceae_UCG-010; s__uncultured_bacterium		0	0	0	0	0.000101743	0	0	0	0	0	0	0	0	0	0	0	0	0	0	0	0
	d__Bacteria; p__Firmicutes; c__Clostridia; o__Lachnospirales; f__Lachnospiraceae; g__Marvinbryantia; s__uncultured_bacterium		0	0	0	0.000540078	0.000147989	0	0.000534793	0.000151624	0	0.000954278	0.000728052	0.000458056	0.000700217	0.000886276	0.000572971	0.000339815	0.000133421	0.000272274	9.00207047620953e-05	0.000847882	0.000155949
	d__Bacteria; p__Firmicutes; c__Clostridia; o__Lachnospirales; f__Lachnospiraceae; g__Roseburia		0	0	0	0	0	0	0	0	0	0	0	0	0	0	0	0	0	2.53278371926625e-05	0	0	0
	d__Bacteria; p__Firmicutes; c__Clostridia; o__Lachnospirales; f__Lachnospiraceae; g__Roseburia; s__Clostridium_sp.		0	0	0	0	0	0	0	0	0	0	0	0	0	0	0	0	0	0	0	0	0
	d__Bacteria; p__Firmicutes; c__Clostridia; o__Lachnospirales; f__Lachnospiraceae; g__Roseburia; s__Eubacterium_plexicaudatum		0	0	0	0	0	0	0	0	0	0	0	0	0	0	0	0	0	0	0	0	0
	d__Bacteria; p__Firmicutes; c__Clostridia; o__Lachnospirales; f__Lachnospiraceae; g__Roseburia; s__uncultured_bacterium		0	0	0	0.000187527	0	0	0	0	0	0	0	0	0	0	0	0	0	0	0	0	0
	d__Bacteria; p__Firmicutes; c__Clostridia; o__Lachnospirales; f__Lachnospiraceae; g__Tuzzerella		0	0	0.000105182	0.000142521	0	0	0	0	0	0	0	0	0	0	0	0	3.33552922340541e-05	0	0	0	0
	d__Bacteria; p__Firmicutes; c__Clostridia; o__Lachnospirales; f__Lachnospiraceae; g__Tuzzerella; s__uncultured_bacterium		0	0	0	0	0	0	0	6.31767812693479e-05	0	0	0.000252712	0.000207723	9.05042036820921e-05	0	0	0	0.000767172	0	0	6.94172422513003e-05	0
	d__Bacteria; p__Firmicutes; c__Clostridia; o__Lachnospirales; f__Lachnospiraceae; g__Tuzzerella; s__uncultured_organism		0	0	0	0	0	0	0	0	0	0	0	0	0	0	0	0	0	0	0	0	0
	d__Bacteria; p__Firmicutes; c__Clostridia; o__Lachnospirales; f__Lachnospiraceae; g__Tyzzerella; s__uncultured_rumen		0	0	0	0	0	0	0	0	0	0	0	0	0	0	0	0	0	0	0	0	0
	d__Bacteria; p__Firmicutes; c__Clostridia; o__Lachnospirales; f__Lachnospiraceae; g__Tyzzerella; s__unidentified		0.000344436	0.000169228	0.000315547	0.000157523	0.000499464	0	0	0	0	0	0.000300848	3.19573901464714e-05	7.62140662586039e-05	7.02000702000702e-05	0	0	0.000108405	0	0	8.42923655908647e-05	0
	d__Bacteria; p__Firmicutes; c__Clostridia; o__Lachnospirales; f__Lachnospiraceae; g__[Eubacterium]_fissicatena_group; s__uncultured_bacterium		0.00020411	0.00561625	0.000285495	0.00670597	0.00944356	0.00123064	0.00969572	0.00969132	0.0125028	0.0151943	0.0220221	0.00627963	0.0117751	0.0108986	0.00922566	0.0176868	0.00938951	0.00554046	0.00595137	0.0317038	0.0090339
	d__Bacteria; p__Firmicutes; c__Clostridia; o__Lachnospirales; f__Lachnospiraceae; g__[Eubacterium]_oxidoreducens_group; s__uncultured_bacterium		0	0	0	0	0	0	0	0	0	0	0	0	0	0	0	0	0	0	0	0	0
	d__Bacteria; p__Firmicutes; c__Clostridia; o__Lachnospirales; f__Lachnospiraceae; g__[Eubacterium]_xylanophilum_group; s__uncultured_bacterium		0	0	0	0	0	0	0	0	0	0	0	0	0	0	0	0	0	0	0	0	0
	d__Bacteria; p__Firmicutes; c__Clostridia; o__Lachnospirales; f__Lachnospiraceae; g__uncultured		0	0	0	0	0	0	3.47268042311138e-05	5.68591031424131e-05	0	0	0	0	0	3.51000351000351e-05	0	0	7.50494075266217e-05	0	0	0	0
	d__Bacteria; p__Firmicutes; c__Clostridia; o__Lachnospirales; f__Lachnospiraceae; g__uncultured; s__Clostridium_sp.		0.00363571	0.0131892	0.00264459	0.00961639	0.00942506	0.000506732	0.00947347	0.00573645	0.00802756	0.00656877	0.0140977	0.00689747	0.009703	0.0142769	0.00602034	0.00409423	0.00647093	0.00134238	0.000810186	0.010006	0.00135341
	d__Bacteria; p__Firmicutes; c__Clostridia; o__Lachnospirales; f__Lachnospiraceae; g__uncultured; s__uncultured_bacterium		0.00371226	0.00807006	0.00302024	0.00785364	0.0055496	0.000289561	0.00213917	0.00347472	0.00340205	0.00269607	0.00626365	0.004	0.0092219	0.00593191	0.00428482	0.000422029	0.00612903	0.000227951	0.000430099	0.00286594	0.000401011
	d__Bacteria; p__Firmicutes; c__Clostridia; o__Lachnospirales; f__Lachnospiraceae; g__uncultured; s__unidentified		0.00020411	0.000349033	0	0.00034505	0	0	0	0	0	0	0	0	0.000266749	0.00015795	0	0	7.50494075266217e-05	0	0	0.000228085	0
	d__Bacteria; p__Firmicutes; c__Clostridia; o__Monoglobales; f__Monoglobaceae; g__Monoglobus		0.000688872	0.000497107	0	0.000352551	0.00096193	0	0	0	0	0.000277945	9.02543367208794e-05	0.000138482	0.000228642	0.00376448	0.000797177	5.48089360489334e-05	0	0	0	0.000317336	3.34176199971038e-05
	d__Bacteria; p__Firmicutes; c__Clostridia; o__Monoglobales; f__Monoglobaceae; g__Monoglobus; s__uncultured_bacterium		0.000114812	0	0	0	0	0	0	0	0	0	0	0	0	0	0	8.76942976782935e-05	7.50494075266217e-05	6.33195929816563e-05	0	0.000158668	0
	d__Bacteria; p__Firmicutes; c__Clostridia; o__Monoglobales; f__Monoglobaceae; g__Monoglobus; s__uncultured_rumen		0	0	0	0	0	0	0	0	0	0	0	0	0	0	0	0	0	0	0	0	0
	d__Bacteria; p__Firmicutes; c__Clostridia; o__Oscillospirales		0	0	0	0	0	0	0	0	0	0	0	0	0	0	0	0	9.17270536436487e-05	0	0	0	0
	d__Bacteria; p__Firmicutes; c__Clostridia; o__Oscillospirales; f__Butyricicoccaceae		0	0	0	0	0	0	0	0	0	0	0	0	0	0	0	0	0	0	0	0	0
	d__Bacteria; p__Firmicutes; c__Clostridia; o__Oscillospirales; f__Butyricicoccaceae; g__Butyricicoccus; s__uncultured_bacterium		0.00267895	0.00174516	0.00294511	0.00180776	0.000989678	0.000325756	0.000979296	0.000846569	0.00144882	0.000602214	0.000932628	0.000761651	0.00158144	0.00116708	0.000274029	0.000411067	0.00149265	0	0.000230053	0.00144784	0.000300759
	d__Bacteria; p__Firmicutes; c__Clostridia; o__Oscillospirales; f__Butyricicoccaceae; g__UCG-009; s__[Clostridium]_leptum		0	0	0	0	6.47452735950276e-05	0	0	0	0	0	0	0	0	0	0	0	0	0	0	0	0
	d__Bacteria; p__Firmicutes; c__Clostridia; o__Oscillospirales; f__Butyricicoccaceae; g__UCG-009; s__uncultured_bacterium		0.00159461	0.0063249	0.00186323	0.00875377	0.0060953	0.000325756	0.00182663	0.00184476	0.00181371	0.00104693	0.00670289	0.00193875	0.00190535	0.0033345	0.000647706	0.000257602	0.00441124	0.000379918	0.00061014	0.00289569	0.00083544
	d__Bacteria; p__Firmicutes; c__Clostridia; o__Oscillospirales; f__Oscillospiraceae		0.00077817	0.00676912	0.00246428	0.00927134	0.0115432	0.00285942	0.011946	0.00332942	0.00726559	0.00326122	0.0185623	0.0105087	0.00862172	0.0121446	0.00582105	0.0028117	0.015677	0.00226684	0.00361083	0.0087317	0.00279037
	d__Bacteria; p__Firmicutes; c__Clostridia; o__Oscillospirales; f__Oscillospiraceae; g__Colidextribacter		0.00121191	0.00257015	0.0021337	0.00658596	0.00293204	0	0.000562574	0.000568591	0.00108394	7.41186825404178e-05	0.00764755	0.00329694	0.00401553	0.00197438	0.00181856	0.000169908	0.00614571	0.00096879	0.00278064	0.00241473	0.000824301
	d__Bacteria; p__Firmicutes; c__Clostridia; o__Oscillospirales; f__Oscillospiraceae; g__Colidextribacter; s__uncultured_bacterium		0	0.0021365	7.51303511592613e-05	0.00328548	0.00198861	0	0.00220168	0.00111823	0.0021786	0.00223282	0.0045789	0.00101731	0.00139091	0.0050193	0.00210089	0.00166071	0.00235155	0.000227951	0.000760175	0.00387249	0.00041772
	d__Bacteria; p__Firmicutes; c__Clostridia; o__Oscillospirales; f__Oscillospiraceae; g__Intestinimonas		0	0	0.000991721	0.00279041	0.00137815	0	0	1.89530343808044e-05	0	0	0.00129364	0.000703063	0.000652583	0.000359775	0.000622794	0	0.000433619	0	0.00048011	0	0
	d__Bacteria; p__Firmicutes; c__Clostridia; o__Oscillospirales; f__Oscillospiraceae; g__Intestinimonas; s__uncultured_bacterium		0.00214316	0.00204131	0.000616069	0.00440314	0.00220134	0.000289561	0.000402831	0.000341155	0	0.000565155	0.0024489	0.00173102	0.00184343	0.00188663	0.0014781	0.000317892	0.00237657	0.000424241	0.000820189	0.00110076	0.00138126
	d__Bacteria; p__Firmicutes; c__Clostridia; o__Oscillospirales; f__Oscillospiraceae; g__NK4A214_group; s__unidentified		0	0.00035961	0	0.000240035	0.000258981	0	0.000743154	0.000277978	0.000600994	0.000500301	0.000264746	0.000122503	6.19239288351156e-05	0.000842401	0.000199294	0.000279526	0.000191793	0	0	0.000461129	0.000105822
	d__Bacteria; p__Firmicutes; c__Clostridia; o__Oscillospirales; f__Oscillospiraceae; g__Oscillibacter		0.00016584	0.0016817	0.000300521	0.00340549	0.00157238	0.000289561	0.000277814	0.000126354	0.000343425	0	0.00210594	0.000980027	0.000881225	0.00113198	0.000606186	8.22134040734001e-05	0.00317709	0.000221619	0.000190044	0.000327253	8.91136533256101e-05
	d__Bacteria; p__Firmicutes; c__Clostridia; o__Oscillospirales; f__Oscillospiraceae; g__Oscillibacter; s__Oscillibacter_sp.		0	0	0	0	0	0	2.77814433848911e-05	0	0	0	0	0	0	0	0	0	0	0	0	0	0
	d__Bacteria; p__Firmicutes; c__Clostridia; o__Oscillospirales; f__Oscillospiraceae; g__Oscillibacter; s__[Clostridium]_leptum		0	0	0	0	0	0	0	0	0	0	0	0	0	0	0	0	0	0	0	0	0
	d__Bacteria; p__Firmicutes; c__Clostridia; o__Oscillospirales; f__Oscillospiraceae; g__Oscillibacter; s__uncultured_bacterium		0	0.00035961	0.000105182	0.000855124	0.000314477	0	0	0	9.65882870603891e-05	0	0.000258729	0.000314248	0.000342963	0.000184275	0.000182686	0	0.000558701	0	0	5.95004933582574e-05	5.56960333285063e-05
	d__Bacteria; p__Firmicutes; c__Clostridia; o__Oscillospirales; f__Oscillospiraceae; g__Oscillibacter; s__unidentified		0.000637845	0.0016817	0.000586017	0.00364553	0.00249732	0.000289561	0.000229197	0.000208483	0.000622458	0.000194562	0.00295432	0.00141145	0.00181961	0.00174623	0.000739049	0	0.0024266	0.000208955	0.000360083	0.00118505	0.000178227
	d__Bacteria; p__Firmicutes; c__Clostridia; o__Oscillospirales; f__Oscillospiraceae; g__UCG-005		0	0	0	0.000255037	0.00027748	0	0	0	0	0.000259415	0.000758136	0.00028229	0.00152904	0.0001755	0.000174382	0	0	0	0	4.46253700186931e-05	0
	d__Bacteria; p__Firmicutes; c__Clostridia; o__Oscillospirales; f__Oscillospiraceae; g__UCG-005; s__uncultured_Clostridiales		0.000255138	0.00039134	0	0.00129019	0.000157239	0	0	0	0	9.26483531755223e-05	0.000180509	0	0	0.00019305	0	1.644268081468e-05	0	0	0	1.48751233395644e-05	0
	d__Bacteria; p__Firmicutes; c__Clostridia; o__Oscillospirales; f__Oscillospiraceae; g__uncultured		0	0	0	0	0	0	0	0	0	3.70593412702089e-05	0	0	9.52675828232548e-06	0	0	0	0	0	0	0	0
	d__Bacteria; p__Firmicutes; c__Clostridia; o__Oscillospirales; f__Oscillospiraceae; g__uncultured; s__Clostridiales_bacterium		0	0	0	4.50065259462622e-05	0	0	0	0	0	0	0	0	0	0	0	0	0	0	0	0	0
	d__Bacteria; p__Firmicutes; c__Clostridia; o__Oscillospirales; f__Oscillospiraceae; g__uncultured; s__Clostridium_sp.		0.00446491	0.0110844	0.00871512	0.0382255	0.0230401	0.00199073	0.00675784	0.00371479	0.00670752	0.00148237	0.0260113	0.0168682	0.00886465	0.00704633	0.00615321	0.0015785	0.0315875	0.00142469	0.00419096	0.00929199	0.00232253
	d__Bacteria; p__Firmicutes; c__Clostridia; o__Oscillospirales; f__Oscillospiraceae; g__uncultured; s__uncultured_bacterium		0.000510276	0.00297207	0.000676173	0.00348801	0.00168338	0	0.000722318	9.47651719040218e-05	0.00101954	8.33835178579701e-05	0.0021661	0.00216778	0.00128611	0.00151808	0.00180195	0.000241159	0.01265	0.000316598	0.000220051	0.000357003	0.00013367
	d__Bacteria; p__Firmicutes; c__Clostridia; o__Oscillospirales; f__Oscillospiraceae; g__uncultured; s__unidentified		0	0	0	0.000112516	0.000166488	0	0	0	0	0	0.000992798	0.000165113	0.000228642	0	0	0	0.000533685	4.43237150871594e-05	0.000110025	0	0
	d__Bacteria; p__Firmicutes; c__Clostridia; o__Oscillospirales; f__Ruminococcaceae		0.000114812	0.000105768	7.51303511592613e-05	8.2511964234814e-05	0.000221984	0	0	0	0	0	0.000174492	5.85885486018642e-05	0	0	0	0	0	0	0	6.44588678047789e-05	0
	d__Bacteria; p__Firmicutes; c__Clostridia; o__Oscillospirales; f__Ruminococcaceae; g__Anaerotruncus; s__uncultured_bacterium		0	9.51907516896358e-05	0	0	0	0	0	0	0	0	0	0	0	0	0	0	0	0	0	0	0
	d__Bacteria; p__Firmicutes; c__Clostridia; o__Oscillospirales; f__Ruminococcaceae; g__Anaerotruncus; s__uncultured_organism		0	0	0	0	0	0	0	0	0	0	0	0	0	0	0	0	0	0	0	0	0
	d__Bacteria; p__Firmicutes; c__Clostridia; o__Oscillospirales; f__Ruminococcaceae; g__Harryflintia; s__uncultured_bacterium		0	0	0	0	0.000101743	0	0	0	0	0	0.000132373	0	0	0	0	0	0.000133421	0	0	0	5.56960333285063e-05
	d__Bacteria; p__Firmicutes; c__Clostridia; o__Oscillospirales; f__Ruminococcaceae; g__Incertae_Sedis		0.00334231	0.00251727	0.00193836	0.00233284	0.00210885	0.000615318	0.0051604	0.00211642	0.00384207	0.00143605	0.00308068	0.00268442	0.00346298	0.00615128	0.00288976	0.00315151	0.00221813	0.00133604	0.00155036	0.00415512	0.00133671
	d__Bacteria; p__Firmicutes; c__Clostridia; o__Oscillospirales; f__Ruminococcaceae; g__Incertae_Sedis; s__Clostridium_sp.		0	0	0	0.000420061	0	0	0.000298651	0.000442237	0.000300497	0	0	0	0	0	0	0.000263083	0	0	0	7.43756166978218e-05	0.00014481
	d__Bacteria; p__Firmicutes; c__Clostridia; o__Oscillospirales; f__Ruminococcaceae; g__Incertae_Sedis; s__uncultured_Clostridiales		0	0	0	0	0	0	0	0	0	0	0	0	0	0	0	0	0	0	0	0	0
	d__Bacteria; p__Firmicutes; c__Clostridia; o__Oscillospirales; f__Ruminococcaceae; g__Incertae_Sedis; s__uncultured_bacterium		0.00346987	0.0137498	0.00378657	0.0167874	0.00662252	0.00104966	0.0057716	0.00283664	0.00403524	0.0086163	0.0110531	0.00638083	0.010489	0.0220165	0.00682582	0.00530551	0.00845557	0.00127906	0.00128029	0.00676818	0.00106936
	d__Bacteria; p__Firmicutes; c__Clostridia; o__Oscillospirales; f__Ruminococcaceae; g__Paludicola; s__uncultured_bacterium		0.000535789	0.000200958	0.000510886	0.000225033	0.000360724	0	0.000625082	0.000151624	0.000171713	0.000213091	0.000391102	0.000308921	0.000238169	0.000824851	0.000240814	0.000334335	0.000408602	0.000183627	0	0.000337169	0.000111392
	d__Bacteria; p__Firmicutes; c__Clostridia; o__Oscillospirales; f__Ruminococcaceae; g__Ruminococcaceae		0	0	0	0	0	0	0	0	0	0	0	0	0	0	0	0	0	0	0	0	0
	d__Bacteria; p__Firmicutes; c__Clostridia; o__Oscillospirales; f__Ruminococcaceae; g__Ruminococcaceae; s__uncultured_bacterium		0	0	0	0	0	0	9.72350518471187e-05	8.21298156501522e-05	7.51242232691916e-05	0	0	0	0	0.00179888	0.000215902	0	0.000150099	5.06556743853251e-05	0	0.00015371	5.56960333285063e-05
	d__Bacteria; p__Firmicutes; c__Clostridia; o__Oscillospirales; f__Ruminococcaceae; g__Ruminococcus		0	0	0	0.000810117	0	0	0	0	0	0	0.000162458	0.000101198	3.33436539881392e-05	0	0	0	0.000108405	5.69876336834907e-05	0	0	7.24048433270582e-05
	d__Bacteria; p__Firmicutes; c__Clostridia; o__Oscillospirales; f__Ruminococcaceae; g__Ruminococcus; s__uncultured_bacterium		0	0	0	0	0	0	0	0	0	0	0	0	0	0	0	0	0	0	0	0	0
	d__Bacteria; p__Firmicutes; c__Clostridia; o__Oscillospirales; f__Ruminococcaceae; g__Ruminococcus; s__unidentified		0.000127569	0.00186151	0	0.00456066	0.00148914	0	0.000507011	0.00027166	0	0.000333534	6.01695578139196e-05	0	0	0.00212355	0.00112933	0	0.000683783	0	0	0.000808215	0.000105822
	d__Bacteria; p__Firmicutes; c__Clostridia; o__Oscillospirales; f__Ruminococcaceae; g__uncultured		0	0.000296149	0	0.000547579	0.000425469	0.000144781	3.47268042311138e-05	0	0	4.63241765877611e-05	0.00047534	0.000298269	0.000376307	0.000465075	0.000182686	3.28853616293601e-05	0	0	0	9.9167488930429e-05	0
	d__Bacteria; p__Firmicutes; c__Clostridia; o__Oscillospirales; f__Ruminococcaceae; g__uncultured; s__[Clostridium]_leptum		0	0	0	0	0	0	0	0	0	0	0	0	0	0.000166725	0	0	0	0	0	0	0
	d__Bacteria; p__Firmicutes; c__Clostridia; o__Oscillospirales; f__Ruminococcaceae; g__uncultured; s__uncultured_Clostridium		0	0	0	6.75097889193933e-05	0	0	4.16721650773366e-05	0	0	5.55890119053134e-05	6.61865135953116e-05	0.000292943	0.000200062	0	0	4.93280424440401e-05	4.16941152925676e-05	0	0	0	2.78480166642532e-05
	d__Bacteria; p__Firmicutes; c__Clostridia; o__Oscillospirales; f__Ruminococcaceae; g__uncultured; s__uncultured_bacterium		0	0.000465377	0.000465808	0.000585085	0.000610455	0	0.000347268	9.47651719040218e-05	0.000171713	0.000129708	0.000806272	0.000420772	0.000433468	0.000649351	8.30392360390284e-05	0.000104137	0.000925609	0.000189959	0.00026006	0.000575171	0
	d__Bacteria; p__Firmicutes; c__Clostridia; o__Oscillospirales; f__UCG-010; g__UCG-010		0	0	0	0	0	0	0	0	0	0	0	0	0	0	0	0	0	0	0	0	0
	d__Bacteria; p__Firmicutes; c__Clostridia; o__Oscillospirales; f__UCG-010; g__UCG-010; s__uncultured_organism		0	0	0	0	0	0	0.000208361	0.000138989	0.000171713	0.000277945	0.000156441	0.000154461	0.00036678	0.000587926	0.000249118	0.000263083	0.000150099	0	0	0.00055038	0.00013924
	d__Bacteria; p__Firmicutes; c__Clostridia; o__Oscillospirales; f__[Eubacterium]_coprostanoligenes_group; g__[Eubacterium]_coprostanoligenes_group		0	0	0	0	0	0	0	0	0	2.77945059526567e-05	0	0	2.38168957058137e-05	0	0	0	0	0	0	0	0
	d__Bacteria; p__Firmicutes; c__Clostridia; o__Oscillospirales; f__[Eubacterium]_coprostanoligenes_group; g__[Eubacterium]_coprostanoligenes_group; s__uncultured_bacterium		0	0	0	0.000817619	0	0	0.00175023	0	3.21960956867964e-05	0.000185297	0.000156441	0.0030253	0.00577798	7.02000702000702e-05	0.000307245	0.00042751	0.000250165	0	0.000210048	4.95837444652145e-05	0.000768605
	d__Bacteria; p__Firmicutes; c__Clostridia; o__Oscillospirales; f__[Eubacterium]_coprostanoligenes_group; g__[Eubacterium]_coprostanoligenes_group; s__unidentified		0	0.00100479	0	0.00144771	0.00214584	0	0.000632028	0.000322202	0.000482941	0.000361329	0.00132975	0.000740346	0.000181008	0.000921376	0.000481628	0.000372701	0.00132587	0.000297602	0.000350081	0.000828049	0
	d__Bacteria; p__Firmicutes; c__Clostridia; o__Peptococcales; f__Peptococcaceae; g__uncultured		0	0	0	0	0	0	0	0	0	0	0	0	0	0	0	1.644268081468e-05	0	0	0	0	0
	d__Bacteria; p__Firmicutes; c__Clostridia; o__Peptococcales; f__Peptococcaceae; g__uncultured; s__uncultured_bacterium		0	0.000169228	0.000255443	0.000150022	5.54959487957379e-05	0	0	0	0	8.33835178579701e-05	0.000102288	0.00012783	7.14506871174411e-05	0.00012285	5.81274652273199e-05	0	0	0	0	0	0
	d__Bacteria; p__Firmicutes; c__Clostridia; o__Peptococcales; f__Peptococcaceae; g__uncultured; s__unidentified		0.000127569	0.000888447	0.000315547	0.00454566	0.0020996	0	0.00337544	0.000379061	0.00230739	0.00131561	0.00245492	0.00494807	0.00125753	0.00158828	0.00112103	0.000778287	0.0025767	6.96515522798219e-05	0	0.00315848	0.000189367
	d__Bacteria; p__Firmicutes; c__Clostridia; o__Peptostreptococcales-Tissierellales; f__Anaerovoracaceae		0	0	0	0	0	0	0	0	0	0	0	0	0	0	0	0	0	0	0	0	0
	d__Bacteria; p__Firmicutes; c__Clostridia; o__Peptostreptococcales-Tissierellales; f__Anaerovoracaceae; g__Anaerovorax; s__uncultured_bacterium		0.000191353	0.00035961	0.000330574	0.000225033	0.000490214	0	0.000215306	0.000138989	0.000171713	8.33835178579701e-05	0.000752119	0.000852197	0.000328673	0.000579151	0.000830392	7.67325104685068e-05	0.000908932	0.000272274	0.000230053	0.000347086	5.56960333285063e-05
	d__Bacteria; p__Firmicutes; c__Clostridia; o__Peptostreptococcales-Tissierellales; f__Anaerovoracaceae; g__Family_XIII_AD3011_group		0	0	0	5.25076136039726e-05	0	0.000180976	0.000201415	9.47651719040218e-05	0	0	0.000120339	0.000916112	0.0006764	0	9.96470832468341e-05	6.57707232587201e-05	8.33882305851352e-05	0.000107643	0	0.000208252	0.000233923
	d__Bacteria; p__Firmicutes; c__Clostridia; o__Peptostreptococcales-Tissierellales; f__Anaerovoracaceae; g__Family_XIII_UCG-001; s__uncultured_bacterium		0	0	0	0	0	0	0	0	0	0	0	0	0	0	0	0	0	0	0	0	0
	d__Bacteria; p__Firmicutes; c__Clostridia; o__Peptostreptococcales-Tissierellales; f__Anaerovoracaceae; g__[Eubacterium]_brachy_group; s__uncultured_bacterium		0	0.000306726	0	0.000285041	0.00026823	0	0.000215306	3.15883906346739e-05	0	0.000250151	0.000180509	0.000330226	0.000252459	0.000816076	0.000440108	0.000126061	0	0	0	2.97502466791287e-05	6.1265636661357e-05
	d__Bacteria; p__Firmicutes; c__Clostridia; o__Peptostreptococcales-Tissierellales; f__Anaerovoracaceae; g__[Eubacterium]_nodatum_group		0.000255138	0.000253842	0	0.000495072	0.00027748	0.000361952	0.00190997	0.000739168	0.00108394	0.00030574	0.000355	0.000804261	0.000666873	0.00047385	0.000431804	0.000586456	0.000375247	0.00025961	0.000410094	0.0010363	0.00130886
	d__Bacteria; p__Firmicutes; c__Clostridia; o__Peptostreptococcales-Tissierellales; f__Anaerovoracaceae; g__[Eubacterium]_nodatum_group; s__uncultured_bacterium		0	0	0	0	0	0	2.08360825386683e-05	0	0	0	0	0	0	0	0	0	0	1.89958778944969e-05	0	0	0
	d__Bacteria; p__Firmicutes; c__Clostridia; o__Peptostreptococcales-Tissierellales; f__Anaerovoracaceae; g__[Eubacterium]_nodatum_group; s__uncultured_organism		0	0	0	0	0	0	0	0	0	0	0	0	0	2.63250263250263e-05	0	0	0	0	0	0	0
	d__Bacteria; p__Firmicutes; c__Negativicutes; o__Acidaminococcales; f__Acidaminococcaceae; g__Phascolarctobacterium		0	0	0	0	0	0	0	0	0	0	0	0	0	0	0	0	0	0	0	0	0
	d__Bacteria; p__Firmicutes; c__Negativicutes; o__Veillonellales-Selenomonadales; f__Veillonellaceae; g__Veillonella		0	0	0	0	0	0	0	0	0	0	0	0	0	0	0	0	0	0	0	0	0
	d__Bacteria; p__Firmicutes; c__Thermoanaerobacteria; o__Caldicellulosiruptorales; f__Caldicellulosiraptoraceae; g__Caldicellulosiruptor		0	0	0	0	0	0	0	0	0	0	0	0	0	0	0	0	0	0	0	0	0
	d__Bacteria; p__Fusobacteriota; c__Fusobacteriia; o__Fusobacteriales; f__Fusobacteriaceae; g__Fusobacterium		0	0	3.00521404637045e-05	0	0	0	0	0	0	0	0	0	0	0	0	0	0	0	0	0	0
	d__Bacteria; p__Proteobacteria; c__Alphaproteobacteria; o__Rhizobiales; f__Beijerinckiaceae; g__Methylobacterium-Methylorubrum		0	0	0	0	0	0	0	0	0	0	0	0	0	0	0	0	0	0	0	0	0
	d__Bacteria; p__Proteobacteria; c__Alphaproteobacteria; o__Rickettsiales; f__Mitochondria; g__Mitochondria		0	0	0	0	0	0	0	0	0	0	0	0	0	0	0	0	0	0	0	0	0
	d__Bacteria; p__Proteobacteria; c__Alphaproteobacteria; o__Rickettsiales; f__Mitochondria; g__Mitochondria; s__Triticum_aestivum		0	0	0	0	0	0	0	0	0	0	0	0	0	0	0	0	0	0	0	0	0
	d__Bacteria; p__Proteobacteria; c__Alphaproteobacteria; o__Sphingomonadales; f__Sphingomonadaceae; g__Blastomonas		0	0	0	0	0	0	0	0	0	0	0	0	0	0	0	0	0	0	0	0	0
	d__Bacteria; p__Proteobacteria; c__Alphaproteobacteria; o__Sphingomonadales; f__Sphingomonadaceae; g__Sphingomonas		0	0	0	0	0	0	0	0	0	0	0	0	0	0	0	0	0	0	0	0	0
	d__Bacteria; p__Proteobacteria; c__Gammaproteobacteria; o__Burkholderiales; f__Alcaligenaceae; g__Achromobacter		0	0	0	0	0	0	0	0	0	0	0	0	0	0	0	0	0	0	0	0	0
	d__Bacteria; p__Proteobacteria; c__Gammaproteobacteria; o__Burkholderiales; f__Comamonadaceae; g__Comamonas		0	0	0	0	0	0	0	0	0	0	0	0	0	0	0	0	0	0	0	0	0
	d__Bacteria; p__Proteobacteria; c__Gammaproteobacteria; o__Burkholderiales; f__Comamonadaceae; g__Tepidimonas		0	0	0	0	0	0	0	0	0	0	0	0	0	0	0	0	0	0	0	0	0
	d__Bacteria; p__Proteobacteria; c__Gammaproteobacteria; o__Burkholderiales; f__Hydrogenophilaceae; g__Tepidiphilus; s__uncultured_bacterium		0	0	0	0	0	0	0	0	0	0	0	0	0	0	0	0	0	0	0	0	0
	d__Bacteria; p__Proteobacteria; c__Gammaproteobacteria; o__Burkholderiales; f__Sutterellaceae; g__Parasutterella		0	0	0	0	0	0	0	0	0	0	0	0	0	0	0	0	0	0	0	0	0
	d__Bacteria; p__Proteobacteria; c__Gammaproteobacteria; o__Burkholderiales; f__Sutterellaceae; g__Parasutterella; s__Parasutterella_excrementihominis		0	0	3.00521404637045e-05	0	0	0	0	0	0	0	0	0	0	0	0	0	0	0	0	0	0
	d__Bacteria; p__Proteobacteria; c__Gammaproteobacteria; o__Burkholderiales; f__Sutterellaceae; g__Parasutterella; s__uncultured_bacterium		0	0	0	0	0	0	0	0	0	0	0	0	0	0	0	0	0	0	0	0	0
	d__Bacteria; p__Proteobacteria; c__Gammaproteobacteria; o__Burkholderiales; f__Sutterellaceae; g__Parasutterella; s__uncultured_organism		0.00167115	0.000624028	0.00692702	0.0013652	0.00305228	0.000289561	0.000513957	0.00130144	0.00166347	0.00136193	0.00169077	0.00205593	0.00164337	0.00229905	0.00269047	0.00138667	0.00389423	0.00153867	0.00278064	0.00126934	0.00196607
	d__Bacteria; p__Proteobacteria; c__Gammaproteobacteria; o__Enterobacterales; f__Enterobacteriaceae		0	0	0	0	0	0	0	0	0	0	0	0	0	0	0	0	0	0	0	0	0
	d__Bacteria; p__Proteobacteria; c__Gammaproteobacteria; o__Enterobacterales; f__Enterobacteriaceae; g__Escherichia-Shigella		0	0	0	6.00087012616829e-05	0	0	0	0	0	0	0	0	0	0	0	0	0	0	0	3.96669955721716e-05	0
	d__Bacteria; p__Proteobacteria; c__Gammaproteobacteria; o__Enterobacterales; f__Morganellaceae; g__Proteus		3.82706757325645e-05	0	0.00586017	0	3.69972991971586e-05	0	3.47268042311138e-05	0	0	0	0	3.72836218375499e-05	0	0	0	0	0	0	0	0	5.01264299956557e-05
	d__Bacteria; p__Proteobacteria; c__Gammaproteobacteria; o__Pseudomonadales; f__Pseudomonadaceae; g__Pseudomonas		0	0	0	0	0	0	0	0	0	0	0	0	0	0	0	0	0	0	0	0	0
	d__Bacteria; p__Verrucomicrobiota; c__Verrucomicrobiae; o__Verrucomicrobiales; f__Akkermansiaceae; g__Akkermansia		0	0	0	0	0	0	0	0	0	0	0.000222627	0	2.85802748469764e-05	0	0	0	0	0	0	0	0
	d__Bacteria; p__Verrucomicrobiota; c__Verrucomicrobiae; o__Verrucomicrobiales; f__Akkermansiaceae; g__Akkermansia; s__Akkermansia_muciniphila		0	0	0	0	0	0	0	0	0	0	0	0	0	0	0	0	0	0	4.00092021164868e-05	0	2.22784133314025e-05
	d__Bacteria; p__Verrucomicrobiota; c__Verrucomicrobiae; o__Verrucomicrobiales; f__Akkermansiaceae; g__Akkermansia; s__uncultured_bacterium		0.0109454	0.0648778	0.00601043	0.0867426	0.067853	0.0074562	0.0733986	0.0650405	0.0592301	0.121045	0.0839486	0.0304927	0.161283	0.0478501	0.0515009	0.0720518	0.0402181	0.0202433	0.0223351	0.11609	0.0557629

## Sheet: Supplementary Table 4
	Supplementary Table 4 - 16S Relative abundance analysis. 4 weeks of ethanol intervention
	Treatment	H20	H20	H20	H20	H20	EtOH	EtOH	EtOH	EtOH	EtOH	H20	H20	H20	H20	H20	H20	H20	EtOH	EtOH	EtOH	EtOH	EtOH	EtOH	EtOH	EtOH	EtOH
	Sex	female	male	male	male	male	female	female	male	male	male	female	female	female	male	male	male	male	female	female	female	female	male	male	male	male	male
	Cage	A	B	B	B	B	C	C	D	D	D	E	E	E	F	F	F	F	G	G	G	G	H	H	H	H	H
	Taxonomy	7676	7681	7691	7693	8783	7687	7689	7679	7680	7686	8087	8088	8090	8094	8080	8091	8093	8072	8086	8073	8084	8077	8078	8097	8100	8104
	d__Bacteria; p__Actinobacteriota; c__Actinobacteria; o__Bifidobacteriales; f__Bifidobacteriaceae; g__Bifidobacterium	0.0228629	0.0114969	0.00178488	0.00678887	0.00741252	0.00307762	0.004897	0.0139791	0.00963328	0.0086804	0.00610096	0.00905059	0.0273768	0.0355771	0.00194586	0.0109009	0.10282	0.0260784	0.0378699	0.014739	0.00610431	0.013511	0.00767271	0.0180769	0	0.0501933
	d__Bacteria; p__Actinobacteriota; c__Actinobacteria; o__Corynebacteriales; f__Corynebacteriaceae; g__Corynebacterium	0	0	0	0	0	0	0	0	0	0	0	0	0	0	0	0	5.58955870434029e-05	0	0	0	0	0	0	0	0	0
	d__Bacteria; p__Actinobacteriota; c__Actinobacteria; o__Micrococcales; f__Cellulomonadaceae; g__Cellulomonas	0	0	0	6.78886625933469e-05	0	0	0	0	0	0	0	0	0	0	0	0	0	0	0	0	0	0	0	0	0	0
	d__Bacteria; p__Actinobacteriota; c__Actinobacteria; o__Micrococcales; f__Microbacteriaceae; g__Curtobacterium	0	0	0	0	0	0	0	0	0	0	0	0	0	0	0	0	0	0	0	0	0	0	0	0	0	0
	d__Bacteria; p__Actinobacteriota; c__Actinobacteria; o__Pseudonocardiales; f__Pseudonocardiaceae; g__Actinomycetospora	0	0	0	0	0	0	0	0	0	0	0	0	0	0	0	0	0	0	0	0	0	0	0	0	0	0
	d__Bacteria; p__Actinobacteriota; c__Coriobacteriia; o__Coriobacteriales; f__Atopobiaceae; g__Coriobacteriaceae_UCG-002	0.00413034	0.014716	0.00789103	0.00288527	0.0124117	0.0025897	0.00425826	0.00383183	0.0015873	0.00163325	0.00181286	0.00434428	0.00223702	0.00750843	0.00128566	0.00546404	0.0127442	0.00134279	0.00628427	0.0124327	0.00189072	0.00297317	0.00173835	0.000483893	0.000261729	0.00247763
	d__Bacteria; p__Actinobacteriota; c__Coriobacteriia; o__Coriobacteriales; f__Atopobiaceae; g__uncultured	0	0	0	0	0	0	0	0	0	0	0	0	0	0	0	0	0	0	0	0	0	0	0	0	0	0
	d__Bacteria; p__Actinobacteriota; c__Coriobacteriia; o__Coriobacteriales; f__Atopobiaceae;NA	0	0	0	0	0	0	0	0	0	0	0	0	0	5.86596275113653e-05	0	0	0	0	0	0	0	0	0	0	0	0
	d__Bacteria; p__Actinobacteriota; c__Coriobacteriia; o__Coriobacteriales; f__Coriobacteriales_Incertae_Sedis; g__uncultured	0	0	0	0	0	0	0	0	0	0	0	0	0	0	0	0	0	0	0	0	0	0	0	6.91276095672612e-05	0	0
	d__Bacteria; p__Actinobacteriota; c__Coriobacteriia; o__Coriobacteriales; f__Eggerthellaceae; g__Adlercreutzia	0	0	0	0	0	0	0	0	0	0.000393189	0	0	0	0.000498607	0	0	0	0	0	0	0	0	0	0.000587585	0	0.00019223
	d__Bacteria; p__Actinobacteriota; c__Coriobacteriia; o__Coriobacteriales; f__Eggerthellaceae; g__DNF00809	0	0	0	0	0	0	0	0	0	0	0	0	0	0	0	0	0	0	0	0	0	0	0	0	0	0
	d__Bacteria; p__Actinobacteriota; c__Coriobacteriia; o__Coriobacteriales; f__Eggerthellaceae; g__Enterorhabdus	0.00208603	0.00191615	0.00150305	0.00162933	0.00217204	0.00060051	0.00223559	0.00156111	0.00060208	0.00102834	0.00254497	0.00122183	0.00197071	0.00266901	0.00118142	0.00260969	0.0025712	0.00181394	0.00112953	0.00267741	0.0013235	0.00357533	0.00203806	0.00186645	0.00294445	0.00138833
	d__Bacteria; p__Actinobacteriota; c__Coriobacteriia; o__Coriobacteriales; f__Eggerthellaceae; g__Gordonibacter	0.000417206	0.000459876	0	0	0.000310291	0	0	0	0	0.000241962	0	0	0	0.000175979	0.000486466	0.000462132	0	0	0	0	0	0	0.000149858	0	0.000327161	0
	d__Bacteria; p__Actinobacteriota; c__Coriobacteriia; o__Coriobacteriales; f__Eggerthellaceae; g__Parvibacter	0	0	0	0	0	0	0	0	0	0	0	0	0	0	0	0	0	0	0	0	0	0	0	0	0	0
	d__Bacteria; p__Actinobacteriota; c__Coriobacteriia; o__Coriobacteriales; f__Eggerthellaceae; g__uncultured	0	0	0	0	0	0	0	0	0	0	0	0	0	0	0	0	0	0	0	0	0	0	0	0	0	0
	d__Bacteria; p__Actinobacteriota; c__Coriobacteriia; o__Coriobacteriales; f__Eggerthellaceae;NA	0.000542367	0	0.000657586	0.000441276	0.000379245	0	0	0.000851517	0	0.00114932	0	0	0	0.000821235	0.00100768	0.00119611	0.00167687	0.000188461	0.000472347	0.000848289	0.000999379	0.0015054	0.000599431	0.00110604	0.000883334	0.00140968
	d__Bacteria; p__Bacteroidota; c__Bacteroidia; o__Bacteroidales; f__Bacteroidaceae; g__Bacteroides	0.0117652	0.00620832	0.041334	0.0363883	0.0131012	0.0101336	0.0103795	0.021075	0.0302682	0.028612	0.0218589	0.0181012	0.0565646	0.0256049	0.042114	0.0273474	0.00955815	0.0233457	0.0109051	0.0118495	0.0153688	0.0106507	0.020051	0.0162104	0.0314402	0.0271044
	d__Bacteria; p__Bacteroidota; c__Bacteroidia; o__Bacteroidales; f__Marinifilaceae; g__Odoribacter	0.00112646	0.000536522	0.00216064	0.00179905	0.00168936	0	0	0.00322867	0.00120416	0.00248011	0.00181286	0.00122183	0.00255659	0.00255169	0.00354425	0.0024194	0.00215198	0.00127211	0.00045181	0.000927816	0.00110742	0.00116669	0.00269744	0.00110604	0.0020284	0.0055533
	d__Bacteria; p__Bacteroidota; c__Bacteroidia; o__Bacteroidales; f__Muribaculaceae; g__Muribaculaceae	0.372064	0.396796	0.487553	0.552885	0.421238	0.415853	0.468143	0.350009	0.485276	0.409158	0.489158	0.508643	0.576352	0.346268	0.503457	0.401484	0.454655	0.263422	0.337009	0.337248	0.400535	0.40356	0.455867	0.587792	0.377805	0.281659
	d__Bacteria; p__Bacteroidota; c__Bacteroidia; o__Bacteroidales; f__Muribaculaceae; g__Muribaculum	0.00746798	0.0135663	0.00629403	0.0110998	0.0111705	0	0	0.0127728	0.0162014	0.0130962	0.0109817	0.0101819	0.016032	0.0107347	0.0200841	0.0125863	0.0118499	0.00657259	0.00648964	0.00827082	0.00799503	0.0150916	0.00770268	0.0115789	0.00755742	0.00706978
	d__Bacteria; p__Bacteroidota; c__Bacteroidia; o__Bacteroidales; f__Prevotellaceae; g__Alloprevotella	0	0	0	0	0	0	0	0	0	0	0	0	0	0	0	0	0	0	0	0	0	0	0	0	0	0
	d__Bacteria; p__Bacteroidota; c__Bacteroidia; o__Bacteroidales; f__Prevotellaceae; g__Paraprevotella	0	0	0	0	0	0	0	0	0	0	0	0	0	0	0	0	0	0	0	0	0	0	0	0	0	0
	d__Bacteria; p__Bacteroidota; c__Bacteroidia; o__Bacteroidales; f__Prevotellaceae; g__Prevotella	0	0	0	0	0	0	0	0	0	0	0	0	0	0	0	0	0	0	0	0	0	0	0	0	0	0
	d__Bacteria; p__Bacteroidota; c__Bacteroidia; o__Bacteroidales; f__Prevotellaceae; g__Prevotellaceae_UCG-001	0.0016271	0.00114969	0.00601221	0.0241684	0.00117221	0	0	0.00478978	0.0058566	0.00393189	0.00665876	0.00167436	0.0049534	0.00281566	0.00566385	0.000788343	0.000698695	0.00391058	0.00193046	0.00103385	0.00256597	0.00143013	0.0041061	0.00418222	0.00134136	0.0019223
	d__Bacteria; p__Bacteroidota; c__Bacteroidia; o__Bacteroidales; f__Prevotellaceae;NA	0	0	0	0	0	0	0	0	0	0	0	0	0	0	0	0	0	0	0	0	0	0	0	0	0	0
	d__Bacteria; p__Bacteroidota; c__Bacteroidia; o__Bacteroidales; f__Rikenellaceae; g__Alistipes	0.002837	0.000306584	0.00225458	0.00149355	0.00224099	0	0	0.00507362	0.00350301	0.00505096	0.00170827	0.0029867	0.00601864	0.00316762	0.00736648	0.00255532	0.00293452	0.0030625	0.00164295	0.00169658	0.00164762	0.00267209	0.0053649	0.00210839	0.00310803	0.00914159
	d__Bacteria; p__Bacteroidota; c__Bacteroidia; o__Bacteroidales; f__Rikenellaceae; g__Rikenella	0	0.000536522	0.00103335	0.000746775	0.00075849	0	0	0.000993436	0.000711549	0.00114932	0.00101102	0.000271518	0.000639148	0.00187711	0.000764446	0.00135921	0.000838434	0.0010601	0.000349126	0.00103385	0.000513195	0.00101615	0.000749288	0.000414766	0.000392593	0.0014524
	d__Bacteria; p__Bacteroidota; c__Bacteroidia; o__Bacteroidales; f__Rikenellaceae; g__Rikenellaceae_RC9_gut_group	0.000876132	0.000843106	0.00244246	0.00247794	0.00196518	0	0	0.00120632	0.00120416	0.00260109	0.00303305	0.00158385	0.00479361	0.00181845	0.00521213	0.00135921	0.00111791	0.00169615	0.00221798	0.00082178	0.00167463	0.00387641	0.00848194	0.00390571	0.0010142	0.00574553
	d__Bacteria; p__Bacteroidota; c__Bacteroidia; o__Bacteroidales; f__Rikenellaceae;NA	0	0	0	0	0	0	0	0	0	0	0	0	0	0	0	0	0	0	0	0	0	0	0	0	0	0
	d__Bacteria; p__Bacteroidota; c__Bacteroidia; o__Bacteroidales; f__Tannerellaceae; g__Parabacteroides	0.0018357	0.00153292	0.00535463	0.00723014	0.00220652	0	0	0.00390279	0.0030104	0.00623053	0.00418352	0.00466106	0.0049534	0.00466344	0.00566385	0.00274561	0.00268299	0.00447596	0.00151973	0.0023593	0.00329525	0.0036506	0.00611419	0.00411309	0.00490741	0.00600184
	d__Bacteria; p__Bacteroidota; c__Bacteroidia; o__Bacteroidales; f__Tannerellaceae;NA	0	0	0	0	0	0	0	0	0	0	0	0	0	0	0	0.000217474	0.000419217	0.000164904	0	0.000185563	0.000108041	0	0	0	0	0.000213589
	d__Bacteria; p__Bacteroidota; c__Bacteroidia; o__Bacteroidales;NA;NA	0	0	0	0	0	0	0	0	0	0	0	0	0	0	0	0	0	0	0	0	0	0	0	0	0	0
	d__Bacteria; p__Bacteroidota; c__Bacteroidia; o__Chitinophagales; f__Chitinophagaceae;NA	0	0	0	0	0	0	0	0	0	0	0	0	0	0	0	0	0	0	0	0	0	0	0	0	0	0
	d__Bacteria; p__Bacteroidota; c__Bacteroidia; o__Sphingobacteriales; f__Sphingobacteriaceae; g__Pedobacter	0	0	0	0	0	0	0	0	0	0	0	0	0	0	0	0	0	0	0	0	0	0	0	0	0	0
	d__Bacteria; p__Bacteroidota; c__Bacteroidia; o__Sphingobacteriales; f__env.OPS_17; g__env.OPS_17	0	0	0	0	0	0	0	0	0	0	0	0	0	0	0	0	0	0	0	0	0	0	0	0	0	0
	d__Bacteria; p__Campilobacterota; c__Campylobacteria; o__Campylobacterales; f__Helicobacteraceae; g__Helicobacter	0.00997121	0.0305051	0.00892438	0.00152749	0.00272367	0	0	0.00365443	0.00383142	0.037232	0.00257984	0.00117658	0.0402663	0.0188297	0.00719274	0.00557277	0.00349347	0.0676341	0.00757809	0.00474512	0.00864328	0.00662376	0.0564364	0.00732753	0.0245698	0.0260792
	d__Bacteria; p__Campilobacterota; c__Campylobacteria; o__Campylobacterales; f__Sulfurimonadaceae; g__Sulfurimonas	0	0	0	0	0	0	0	0	0	0	0	0	0	0	0	0	0	0	0	0	0	0	0	0	0	0
	d__Bacteria; p__Cyanobacteria; c__Cyanobacteriia; o__Chloroplast; f__Chloroplast; g__Chloroplast	0	0	0	0	0	0	0	0	0	0	0	0	0	0	0	0	0	0	0	0	0	0	0	0	0	0
	d__Bacteria; p__Cyanobacteria; c__Vampirivibrionia; o__Gastranaerophilales; f__Gastranaerophilales; g__Gastranaerophilales	0.000292044	0	0	0	0	0	0	0.000283839	0	0.000604906	0	0.000135759	0.000372836	0	0.000243233	0.000706791	0.000167687	0	8.21473312385764e-05	0	0.000108041	0	8.99145811479095e-05	0	0.000850618	0.00019223
	d__Bacteria; p__Deferribacterota; c__Deferribacteres; o__Deferribacterales; f__Deferribacteraceae; g__Mucispirillum	0.00329592	0.0105005	0.00582433	0.000509165	0.00203413	0	0	0.000283839	0.000164204	0.00396213	0.000139451	0	0.00836218	0.00712714	0	0.00421356	0.000475112	0.0118966	0.000513421	0.00055669	0.00143154	0.00165594	0.00650382	0.000414766	0.00837532	0.00226404
	d__Bacteria; p__Deinococcota; c__Deinococci; o__Deinococcales; f__Deinococcaceae; g__Deinococcus	0	0	0	0	0	0	0	0	0	0	0	0	0	0	0	0	0	0	0	0	0	0	0	0	0	0
	d__Bacteria; p__Deinococcota; c__Deinococci; o__Thermales; f__Thermaceae; g__Meiothermus	0	0	0	0	0	0	0	0	0	0	0	0	0	0	0	0	0	0	0	0	0	0	0	0	0	0
	d__Bacteria; p__Deinococcota; c__Deinococci; o__Thermales; f__Thermaceae; g__Thermus	0	0	0	0	0	0	0	0	0	0	0	0	0	0	0	0	0	0	0	0	0	0	0	0	0	0
	d__Bacteria; p__Desulfobacterota; c__Desulfovibrionia; o__Desulfovibrionales; f__Desulfovibrionaceae; g__Bilophila	0.000375485	0	0	0	0.000206861	0	0	0	0	0.000211717	0	0	0	0.000469277	0	0.000108737	0	0	0	0.00026509	0.000216082	0	0	0	0.000523457	0.000405818
	d__Bacteria; p__Desulfobacterota; c__Desulfovibrionia; o__Desulfovibrionales; f__Desulfovibrionaceae; g__Desulfovibrio	0.00680045	0.00321913	0.00272428	0.000848608	0.00989485	0.0249212	0.0238995	0.00223523	0.00229885	0.00154251	0.000557802	0.000724047	0.000319574	0.0131104	0.000521213	0.0109009	0.00813281	0.000541827	0.000102684	0.0055669	0.00197175	0.0036506	0.000539487	0.00103691	0.0159	0.00907751
	d__Bacteria; p__Desulfobacterota; c__Desulfovibrionia; o__Desulfovibrionales; f__Desulfovibrionaceae; g__uncultured	0.00212775	0.0048287	0.0092062	0.00607604	0.00141355	0	0	0.00514458	0.00180624	0.0025406	0.00247525	0.00185537	0.00111851	0.00351958	0	0.00179416	0.00125765	0.00129567	0.000616105	0.00365825	0.0126948	0.00334952	0.00233778	0.000483893	0.00503828	0.00384459
	d__Bacteria; p__Firmicutes; c__Bacilli; o__Acholeplasmatales; f__Acholeplasmataceae; g__Anaeroplasma	0	0.000153292	0	0	0	0	0	0	0	0	0	0	0	0	0	0	0	0	0	0	5.40204737595549e-05	0	0	0	0	0
	d__Bacteria; p__Firmicutes; c__Bacilli; o__Bacillales; f__Bacillaceae; g__Anoxybacillus	0	0	0	0	0	0	0	0	0	0	0	0	0	0	0	0	0	0	0	0	0	0	0	0	0	0
	d__Bacteria; p__Firmicutes; c__Bacilli; o__Bacillales; f__Bacillaceae; g__Geobacillus	0	0	0	0	0	0	0	0	0	0	0	0	0	0	0	0	0	0	0	0	0	0	0	0	0	0
	d__Bacteria; p__Firmicutes; c__Bacilli; o__Bacillales; f__Planococcaceae; g__Sporosarcina	0	0	0	0	0	0	0	0	0	0	0	0	0	0	0	0	0	0	0	0	0	0	0	0	0	0
	d__Bacteria; p__Firmicutes; c__Bacilli; o__Erysipelotrichales; f__Erysipelatoclostridiaceae; g__Erysipelatoclostridiaceae	0	0	0	0	0	0.000150128	0	0	0	0	0	0	0	0	0	0	0	0.000117788	0	0	0	0	0	0	0	0
	d__Bacteria; p__Firmicutes; c__Bacilli; o__Erysipelotrichales; f__Erysipelatoclostridiaceae; g__Erysipelatoclostridium	0	0	0	0	0	0	0	0	0	0	0	0	0	0	0	0	0	0	0	0	0	0	0	0	0	0
	d__Bacteria; p__Firmicutes; c__Bacilli; o__Erysipelotrichales; f__Erysipelatoclostridiaceae;NA	0	0	0	0	0	0	0	0	0	0	0	0	0	0	0	0	0	0	0	0	0	0	0	0	0	0
	d__Bacteria; p__Firmicutes; c__Bacilli; o__Erysipelotrichales; f__Erysipelotrichaceae; g__Allobaculum	0.178022	0.154748	0.0554251	0.111813	0.113842	0.0895887	0.066216	0.250169	0.187302	0.16644	0.15099	0.311431	0.0049534	0.0784279	0.195351	0.112026	0.100025	0.292021	0.515803	0.388278	0.228534	0.328704	0.199041	0.168464	0.132075	0.191226
	d__Bacteria; p__Firmicutes; c__Bacilli; o__Erysipelotrichales; f__Erysipelotrichaceae; g__Dubosiella	0.00821895	0.013413	0.00526069	0.00437882	0.00889502	0.0143747	0.015383	0.00514458	0.00514505	0.00541391	0.00508995	0.0060639	0.00420772	0.00360757	0.0021891	0.00260969	0.00318605	0.0013899	0.00425112	0.00304854	0.00186371	0.0125325	0.00365653	0.0107493	0.00919322	0.0055533
	d__Bacteria; p__Firmicutes; c__Bacilli; o__Erysipelotrichales; f__Erysipelotrichaceae; g__Erysipelotrichaceae	0	0	0	0	0	0	0	0	0	0	0	0	0	0	0	0	0	0	0	0	0	0	0	0	0	0
	d__Bacteria; p__Firmicutes; c__Bacilli; o__Erysipelotrichales; f__Erysipelotrichaceae; g__Faecalibaculum	0.0810213	0.0588641	0.0134335	0.0202308	0.0523358	0	0	0.113961	0.0798577	0.0542903	0.0232882	0.0441216	0.0329694	0.0560493	0.0256437	0.0602131	0.0732791	0.00381634	0.0106792	0.0258993	0.00351133	0.00786572	0.00359658	0.00629061	0.00657593	0.00448536
	d__Bacteria; p__Firmicutes; c__Bacilli; o__Erysipelotrichales; f__Erysipelotrichaceae; g__Ileibacterium	0	0	0	0	0	0	0	0	0	0	0	0	0	0	0	0	0	0	0	0	0	0	0	0	0	0
	d__Bacteria; p__Firmicutes; c__Bacilli; o__Erysipelotrichales; f__Erysipelotrichaceae; g__Turicibacter	0	0	0	0	0	0.0142246	0.0159153	0	0	0	0.00644959	0.00144809	0.0399467	0	0	0	0	0	0	0	0	0	0	0	0	0
	d__Bacteria; p__Firmicutes; c__Bacilli; o__Erysipelotrichales; f__Erysipelotrichaceae; g__uncultured	0	0	0	0	0	0	0	0.000283839	0	0	0.00104588	0.00167436	0	0.00214108	0.00100768	0.00127766	0.000978173	0.00091875	0.000554494	0.000662726	0.000324123	0.00131723	0.000899146	0.00120973	0	0.00132425
	d__Bacteria; p__Firmicutes; c__Bacilli; o__Erysipelotrichales; f__Erysipelotrichaceae;NA	0	0	0	0	0	0	0	0	0	0	0	0	0	0	0	0	0	0	0	0	0	0	0	0	0	0
	d__Bacteria; p__Firmicutes; c__Bacilli; o__Lactobacillales; f__Aerococcaceae; g__Aerococcus	0	0	0	0	0	0	0	0	0	0	0	0	0	0	0	0	0	0	0	0	0	0	0	0	0	0
	d__Bacteria; p__Firmicutes; c__Bacilli; o__Lactobacillales; f__Carnobacteriaceae;NA	0	0	0	0	0	0	0	0	0	0	0	0	0	0	0	0	0	0	0	0	0	0	0	0	0	0
	d__Bacteria; p__Firmicutes; c__Bacilli; o__Lactobacillales; f__Enterococcaceae; g__Enterococcus	0	0	0	0	0	0	0	0	0	0	0	0	0	0	0	0	0	0	0	0	0	0	0	0	0	0
	d__Bacteria; p__Firmicutes; c__Bacilli; o__Lactobacillales; f__Enterococcaceae; g__Tetragenococcus	0	0	0	0	0	0	0	0	0	0	0	0	0	0	0	0	0	0	0	0	0	0	0	0	0	0
	d__Bacteria; p__Firmicutes; c__Bacilli; o__Lactobacillales; f__Lactobacillaceae; g__Lactobacillus	0.00517335	0.0161723	0.0958196	0.0846911	0.0867781	0.0255592	0.0698888	0.0051091	0.0148878	0.0295496	0.164587	0.0260657	0.0738216	0.00384221	0.0463532	0.00255532	0.00634415	0.114443	0.0116444	0.0146065	0.0687681	0.00692484	0.0336281	0.00843357	0.00808087	0.00952605
	d__Bacteria; p__Firmicutes; c__Bacilli; o__Lactobacillales; f__Leuconostocaceae; g__Leuconostoc	0	0	0	0	0	0	0	0	0	0	0	0	0	0	0	0	0	0	0	0	0	0	0	0	0	0
	d__Bacteria; p__Firmicutes; c__Bacilli; o__Lactobacillales; f__Streptococcaceae; g__Lactococcus	0	0	0	0	0	0	0	0	0	0	0	0	0	0	0	0	0	0	0	0	0	0	0	0	0	0
	d__Bacteria; p__Firmicutes; c__Bacilli; o__Lactobacillales; f__Streptococcaceae; g__Streptococcus	0	0	0	0	0	0	0	0	0.000437876	0	0.000174313	0	0	0	0.000382223	0	0	0.000141346	0	0	0.000162061	0	0.000539487	0	0	0
	d__Bacteria; p__Firmicutes; c__Bacilli; o__Mycoplasmatales; f__Mycoplasmataceae; g__Ureaplasma	0	0	0	0	0	0	0	0	0	0	0	0	0.000372836	0	0.000104243	0	0	0.000447596	0	0	0	0.000112905	0.000179829	0	0	0
	d__Bacteria; p__Firmicutes; c__Bacilli; o__RF39; f__RF39; g__RF39	0	0	0.000281822	0	0	0	0	0	0	0	0	0	0	0.000645256	0.000382223	0.000244658	0.000363321	0	0.000718789	5.30180526469263e-05	0	0	0.000959089	0.00027651	0.000719754	0.000448536
	d__Bacteria; p__Firmicutes; c__Bacilli; o__Staphylococcales; f__Staphylococcaceae; g__Jeotgalicoccus	0	0	0	0	0	0	0	0	0	0	0	0	0	0	0	0	0	0	0	0	0	0	0	0	0	0
	d__Bacteria; p__Firmicutes; c__Bacilli; o__Staphylococcales; f__Staphylococcaceae; g__Staphylococcus	0	0.000536522	0	0.000543109	0	0	0	0	0	0	0	0	0	0	0.000416971	0	0	0	0	0	0	0.000188175	0.00038963	0	0	0
	d__Bacteria; p__Firmicutes; c__Bacilli;NA;NA;NA	0	0	0	0	0	0	0	0	0	0	0	0	0	0	0	0	0	0	0	0	0	0	0	0	0	0
	d__Bacteria; p__Firmicutes; c__Clostridia; o__Christensenellales; f__Christensenellaceae; g__Christensenellaceae_R-7_group	0	0	0	0	0.000517152	0	0	0.000212879	0.000164204	0	0	0	0.000532623	0	0.000451718	0	0.000475112	0	0.000143758	0	0	0.000489255	0.000179829	0	0.000359877	0
	d__Bacteria; p__Firmicutes; c__Clostridia; o__Christensenellales; f__Christensenellaceae; g__uncultured	0	0	0	0	0	0	0	0	0	0.000151226	0	0	0.000266312	0	0.000173738	0	0	0	0	0	0	0	0.000239772	0.000414766	0.000458025	0.000234947
	d__Bacteria; p__Firmicutes; c__Clostridia; o__Clostridia_UCG-014; f__Clostridia_UCG-014; g__Clostridia_UCG-014	0	0	0.00103335	0	0.000827444	0	0	0.00322867	0	0	0	0	0.00154461	0.000850565	0.00121616	0.00125048	0.000698695	0	0.000308052	0	0	0.000790335	0.00119886	0	0	8.54354001580555e-05
	d__Bacteria; p__Firmicutes; c__Clostridia; o__Clostridia_vadinBB60_group; f__Clostridia_vadinBB60_group; g__Clostridia_vadinBB60_group	0	0	0	0	0.000413722	0	0.000425826	0	0	0.00139128	0	0	0.00213049	0.000645256	0.00132041	0.000652422	0.000279478	0.000376923	0	0.000238581	0.000891338	0.000865605	0.000569459	6.91276095672612e-05	0.000261729	0.00132425
	d__Bacteria; p__Firmicutes; c__Clostridia; o__Clostridiales; f__Clostridiaceae; g__Candidatus_Arthromitus	0	0	0	0.000577054	0.000206861	0	0	0.000425758	0	0.000211717	0.000313764	0	0.000372836	0.000117319	0	0.000244658	0.000363321	0	0	0	0	0	0	0	0.000261729	0
	d__Bacteria; p__Firmicutes; c__Clostridia; o__Clostridiales; f__Clostridiaceae; g__Clostridium_sensu_stricto_1	0	0	0	0	0	0	0	0	0	0	0	0	0	0	0	0	0	0	0	0	0	0	0	0	0	0
	d__Bacteria; p__Firmicutes; c__Clostridia; o__Eubacteriales; f__Anaerofustaceae; g__Anaerofustis	0	0	0	0	0	0.000150128	0	0	0	0	0	0	0	0	0	0	0.000139739	0	0	7.95270789703894e-05	0	0	0	0	0	0
	d__Bacteria; p__Firmicutes; c__Clostridia; o__Lachnospirales; f__Defluviitaleaceae; g__Defluviitaleaceae_UCG-011	0	0	0	0	0	0	0	0	0	0	0	0	0	0	0	0	0	0	0	0	0	0	0	0	0	0
	d__Bacteria; p__Firmicutes; c__Clostridia; o__Lachnospirales; f__Lachnospiraceae; g__A2	0.00375485	0.00191615	0.00122123	0	0.0136873	0.000863234	0	0.000496718	0	0.000967849	0.000836703	0	0	0.00366623	0.000555961	0.00231066	0.000558956	0.00148413	0.000205368	0.00156403	0.00259298	0.00112905	0.0012588	0.00197014	0.00353334	0.00247763
	d__Bacteria; p__Firmicutes; c__Clostridia; o__Lachnospirales; f__Lachnospiraceae; g__ASF356	0	0.00337242	0.00319399	0.000712831	0.00299948	0.000938298	0	0.00347703	0.00186097	0.000453679	0.000801841	0.000316771	0	0.00357824	0.00107717	0.00301745	0.00287862	0.00353365	0.000328589	0.00299552	0.00178268	0.00169358	0.00176832	0.00120973	0	0.00401546
	d__Bacteria; p__Firmicutes; c__Clostridia; o__Lachnospirales; f__Lachnospiraceae; g__Acetatifactor	0.000584088	0	0.000469704	0	0.000655059	0	0	0.000212879	0	0	0	0	0.000532623	0.00131984	0	0.00146795	0.00025153	0	0	0	0.000297113	0.0007527	0.000749288	0.000414766	0.000719754	0.00224268
	d__Bacteria; p__Firmicutes; c__Clostridia; o__Lachnospirales; f__Lachnospiraceae; g__Agathobacter	0	0	0	0	0	0	0	0	0	0	0	0	0	0	0	0	0	0	0	0	0	0	0	0	0	0
	d__Bacteria; p__Firmicutes; c__Clostridia; o__Lachnospirales; f__Lachnospiraceae; g__Blautia	0	0.00153292	0.00234852	0.000848608	0.0034132	0.00337787	0.00841007	0.00173851	0.000547345	0.00120981	0.000383489	0	0.000745672	0.00123185	0.000694951	0.000326211	0.000335374	0.00101298	0	0.000662726	0.000810307	0	0.000299715	0.000380202	0.000261729	0.000640766
	d__Bacteria; p__Firmicutes; c__Clostridia; o__Lachnospirales; f__Lachnospiraceae; g__Dorea	0.00137678	0	0	0	0	0.00161387	0.00127748	0.000638638	0	0	0.000627528	0	0	0.00307963	0	0.00296308	0.000698695	0	0	0	0.000540205	0	0	0	0.00157037	0
	d__Bacteria; p__Firmicutes; c__Clostridia; o__Lachnospirales; f__Lachnospiraceae; g__GCA-900066575	0.00346281	0.00038323	0.00131517	0.000678887	0.00131012	0.00251464	0.00223559	0.000957956	0.000492611	0.000423434	0.00115047	0.000995565	0	0.00261035	0.000833941	0.00312619	0.00229172	0.00103654	0.000328589	0.00151101	0.000945358	0.000790335	0.0012588	0.00117517	0.00189753	0.00350285
	d__Bacteria; p__Firmicutes; c__Clostridia; o__Lachnospirales; f__Lachnospiraceae; g__Lachnoclostridium	0.0112228	0.00804783	0.0134335	0.00152749	0.0124461	0.0218811	0.0339597	0.00777009	0.00405036	0.00623053	0.00425324	0.000995565	0.00372836	0.0120839	0.00472567	0.0148154	0.00983762	0.00202596	0.000308052	0.0099939	0.0071307	0.00643559	0.00788251	0.00359464	0.0163908	0.016724
	d__Bacteria; p__Firmicutes; c__Clostridia; o__Lachnospirales; f__Lachnospiraceae; g__Lachnospiraceae_FCS020_group	0.00955401	0.00582509	0.0020667	0.00543109	0.00524048	0.00255217	0.00345984	0.00315771	0.000875753	0.000907359	0.00202203	0	0.00298269	0.00331427	0.00100768	0.0025825	0.00273888	0.0055125	0	0.00848289	0.00453772	0.00116669	0.000659374	0.00169363	0.0128574	0.00111066
	d__Bacteria; p__Firmicutes; c__Clostridia; o__Lachnospirales; f__Lachnospiraceae; g__Lachnospiraceae_NK4A136_group	0.0652927	0.0429984	0.084171	0.0237271	0.062472	0.169156	0.0867621	0.040518	0.0176245	0.0386535	0.0180588	0.00678794	0.0326498	0.0882534	0.0333577	0.0695101	0.0623515	0.0284812	0.00470293	0.0260849	0.0350323	0.0402318	0.0333883	0.0248859	0.0536544	0.0977808
	d__Bacteria; p__Firmicutes; c__Clostridia; o__Lachnospirales; f__Lachnospiraceae; g__Lachnospiraceae_UCG-001	0.0372982	0.0940446	0.0151245	0.0118805	0	0.00638042	0.00388567	0.0232748	0.0192118	0.0206273	0.0117138	0.003756	0.000372836	0.0384807	0.0137948	0.0440929	0.0132473	0.0578812	0.00934426	0.0217639	0.0485104	0.0187422	0.0180129	0.0100926	0.0495322	0.017258
	d__Bacteria; p__Firmicutes; c__Clostridia; o__Lachnospirales; f__Lachnospiraceae; g__Lachnospiraceae_UCG-004	0	0	0	0	0.000551629	0	0	0.000496718	0	0	0	0	0	0.00149582	0.000382223	0.00100582	0.000810486	0	0	0.000450653	0	0	0.000299715	0.000414766	0	0.00140968
	d__Bacteria; p__Firmicutes; c__Clostridia; o__Lachnospirales; f__Lachnospiraceae; g__Lachnospiraceae_UCG-006	0.0106805	0.00797118	0.00422734	0.000916497	0.0306154	0.00379072	0.00755842	0.00929572	0.00574713	0.0107371	0.00251011	0.00235315	0.00314248	0.0190937	0.00427395	0.0167455	0.0110953	0.000965865	0.0010063	0.00387032	0.00451071	0.00229574	0.00539487	0.00352551	0.0157037	0.00854354
	d__Bacteria; p__Firmicutes; c__Clostridia; o__Lachnospirales; f__Lachnospiraceae; g__Lachnospiraceae_UCG-008	0	0	0	0	0	0.000262723	0.00031937	0	0	0	0	0.000135759	0	0	0	0	0	0	0	0	0	0	0	0	9.8148269318851e-05	0
	d__Bacteria; p__Firmicutes; c__Clostridia; o__Lachnospirales; f__Lachnospiraceae; g__Lachnospiraceae_UCG-010	0	0	0	0.00023761	0	0	0	0.00010644	0	0	0	0	0	0.000322628	0	0	0.000195635	9.42307239275366e-05	0	0	0	0	0	0	0	0.000576689
	d__Bacteria; p__Firmicutes; c__Clostridia; o__Lachnospirales; f__Lachnospiraceae; g__Marvinbryantia	0.00475614	0.00436882	0.00479098	0.0106585	0.008171	0.00191413	0	0.00518006	0.00197044	0.006412	0.00617069	0.00728573	0.00830892	0.00346092	0.00743598	0.00538248	0.0025153	0.00273269	0.00236174	0.00479813	0.00548308	0.00692484	0.0182227	0.00635974	0.00376235	0.0039941
	d__Bacteria; p__Firmicutes; c__Clostridia; o__Lachnospirales; f__Lachnospiraceae; g__Roseburia	0.0224874	0.0141795	0.0248004	0.00509165	0.00941217	0.00142621	0.00186299	0.00943764	0.0058566	0.00840819	0.0040092	0.000905059	0.00266312	0.0283619	0.00347476	0.00859022	0.00729437	0.00548894	0.00112953	0.00585849	0.0109121	0.00745173	0.007373	0.00608323	0.0477655	0.017856
	d__Bacteria; p__Firmicutes; c__Clostridia; o__Lachnospirales; f__Lachnospiraceae; g__Tuzzerella	0	0	0	0	0	0	0.000585511	0	0	0	0	0	0	0.000674586	0	0	0.000391269	0	0	0	0	0.00037635	0	0	0	0.000704842
	d__Bacteria; p__Firmicutes; c__Clostridia; o__Lachnospirales; f__Lachnospiraceae; g__Tyzzerella	0.00433894	0.000919752	0	0	0	0	0	0.000354799	0.000218938	0	0.000976154	0.000362024	0.000213049	0.0030503	0.00027798	0.00149513	0.000475112	0	0	0	0	0.00022581	0.000539487	0	0.0038605	0.000341742
	d__Bacteria; p__Firmicutes; c__Clostridia; o__Lachnospirales; f__Lachnospiraceae; g__[Eubacterium]_fissicatena_group	0	0	0	0	0	0	0	0	0	0	0	0	0	0	0	0	0	0	0	0	0	0	0	0	0	0
	d__Bacteria; p__Firmicutes; c__Clostridia; o__Lachnospirales; f__Lachnospiraceae; g__[Eubacterium]_oxidoreducens_group	0	0	0	0	0	0.000225191	0	0	0	0	0	0	0	0	0	0	0	0	0	0	0	0	0	0	0	0
	d__Bacteria; p__Firmicutes; c__Clostridia; o__Lachnospirales; f__Lachnospiraceae; g__[Eubacterium]_ventriosum_group	0	0	0	0	0	0	0	0	0	0	0	0	0	0	0	0	0	0	0	0	0	0	0	0	0	0
	d__Bacteria; p__Firmicutes; c__Clostridia; o__Lachnospirales; f__Lachnospiraceae; g__[Eubacterium]_xylanophilum_group	0.00158538	0.00337242	0	0.00132383	0.00827444	0.00716859	0.00691968	0.00340607	0.00372195	0.00299428	0.00184772	0.000316771	0.0023968	0.00463411	0.00257132	0.00565433	0.00405243	0.000730288	0.000472347	0.000609708	0.00224185	0.00206993	0.00302712	0.000207383	0.00801544	0.00463487
	d__Bacteria; p__Firmicutes; c__Clostridia; o__Lachnospirales; f__Lachnospiraceae; g__uncultured	0.0111811	0.00651491	0.0159699	0.00695859	0.0104465	0.029425	0.0237398	0.0042221	0.00164204	0.0057466	0.00338168	0.0015386	0	0.0133451	0.00444769	0.017996	0.00653978	0.00237933	0.000657179	0.0049837	0.00615833	0.00395168	0.00371647	0.00476981	0.0120722	0.0146308
	d__Bacteria; p__Firmicutes; c__Clostridia; o__Lachnospirales; f__Lachnospiraceae;NA	0.0285369	0.019698	0.0161578	0.0190428	0.0268574	0.0765651	0.0890509	0.0303353	0.0163109	0.0462148	0.00888997	0.00253417	0.00713715	0.046957	0.0154279	0.034959	0.0191442	0.0194822	0.00182778	0.0226387	0.0362477	0.0207745	0.0181927	0.0177658	0.0328797	0.0541447
	d__Bacteria; p__Firmicutes; c__Clostridia; o__Monoglobales; f__Monoglobaceae; g__Monoglobus	0	0.000229938	0	0	0.000275815	0.000337787	0.00191622	0	0	0	0.000209176	0	0	0.000205309	0	0.000299027	0	0.000141346	0	0	0	0	0.000209801	0	0	0.000128153
	d__Bacteria; p__Firmicutes; c__Clostridia; o__Oscillospirales; f__Butyricicoccaceae; g__Butyricicoccus	0.0032542	0.00168621	0.00610615	0.00128988	0.00296501	0.00803183	0.0108586	0.00109988	0	0.00130055	0.00149909	0.000543036	0.000372836	0.0066872	0.000868689	0.00456695	0.00139739	0.00209663	0	0.00188214	0.00399752	0.00184412	0.00158849	0.00179732	0.0100438	0.00260578
	d__Bacteria; p__Firmicutes; c__Clostridia; o__Oscillospirales; f__Butyricicoccaceae; g__UCG-009	0	0	0	0	0.000448199	0.000262723	0	0.000248359	0	0	0	0	0	0	0.000625456	0.000516501	0.000670747	0	6.16104984289323e-05	0	0	0	0	0	0	0.00149512
	d__Bacteria; p__Firmicutes; c__Clostridia; o__Oscillospirales; f__Butyricicoccaceae;NA	0	0	0	0	0	0	0	0	0	0	0	0	0	0	0	0	0	0	0	0	0	0	0	0	0.000196297	0
	d__Bacteria; p__Firmicutes; c__Clostridia; o__Oscillospirales; f__Oscillospiraceae; g__Colidextribacter	0.00696733	0.00490534	0.00901832	0.00448065	0.00841234	0.00596757	0.00175653	0.00361895	0.00377668	0.00511145	0.00421838	0.00199113	0.00207723	0.01094	0.00493415	0.00842712	0.006959	0.00268558	0.00143758	0.00628264	0.00912946	0.00711302	0.0057845	0.00615236	0.0139371	0.0153357
	d__Bacteria; p__Firmicutes; c__Clostridia; o__Oscillospirales; f__Oscillospiraceae; g__Intestinimonas	0.00129334	0	0.00234852	0.000577054	0.00141355	0.000750638	0	0.000461238	0.000711549	0.000665396	0	0	0.000585885	0.00158381	0	0.00122329	0.000978173	0	0	0.000344617	0.00151257	0.00067743	0.000269744	0.000760404	0.00143951	0.00316111
	d__Bacteria; p__Firmicutes; c__Clostridia; o__Oscillospirales; f__Oscillospiraceae; g__NK4A214_group	0	0	0	0.000373388	0.000206861	0	0	0.000638638	0.000437876	0.000665396	0	0	0	0.000205309	0.000416971	0.000652422	0.000363321	0	0	0.000318108	0.000162061	0	0.000329687	0.000864095	0	0.000234947
	d__Bacteria; p__Firmicutes; c__Clostridia; o__Oscillospirales; f__Oscillospiraceae; g__Oscillibacter	0.00471442	0.00406224	0.00356975	0.000916497	0.00406826	0.001764	0.00127748	0.00145467	0.00246305	0.00244987	0.000976154	0.000271518	0	0.00891626	0.00191112	0.00660577	0.00489086	0.00101298	0	0.0035257	0.00407855	0.00331188	0.00224786	0.0020047	0.00579075	0.0113415
	d__Bacteria; p__Firmicutes; c__Clostridia; o__Oscillospirales; f__Oscillospiraceae; g__Oscillospira	0	0	0	0	0	0	0	0.000603158	0	0	0	0	0	0	0	0	0	0	0	0	0	0	0	0	0	0
	d__Bacteria; p__Firmicutes; c__Clostridia; o__Oscillospirales; f__Oscillospiraceae; g__UCG-005	0	0	0	0	0	0	0	0	0	0	0	0	0	0.000146649	0	0	0.000447165	0	0	0	0	0	0	0	0	0
	d__Bacteria; p__Firmicutes; c__Clostridia; o__Oscillospirales; f__Oscillospiraceae; g__uncultured	0.0105136	0.00628497	0.0041334	0.00162933	0.00524048	0.00536706	0.0031937	0.00315771	0	0.00372017	0.00174313	0.00108607	0.00223702	0.0107934	0.00184162	0.00940575	0.00480702	0.00204952	0.000472347	0.00394984	0.00953461	0.00380114	0.00488536	0.00176275	0.00932409	0.0136056
	d__Bacteria; p__Firmicutes; c__Clostridia; o__Oscillospirales; f__Oscillospiraceae;NA	0.00279528	0	0	0.000950441	0.00182727	0	0	0.000461238	0.00114943	0.00293379	0	0	0	0.00489808	0	0.00326211	0.00148123	0	0.000266979	0.00254487	0.00162061	0.00248391	0.000749288	0.00131342	0.00559445	0.00595912
	d__Bacteria; p__Firmicutes; c__Clostridia; o__Oscillospirales; f__Ruminococcaceae; g__Anaerotruncus	0.00221119	0.00245267	0.00272428	0.00101833	0.00527495	0.00206425	0.000372598	0.00234167	0.000766284	0.00169374	0.000383489	0.000271518	0	0.00522071	0	0.00271843	0.0019284	0.00091875	0.000102684	0.000980834	0.00332226	0.000715065	0.000689345	0.000794968	0.0075247	0.00414362
	d__Bacteria; p__Firmicutes; c__Clostridia; o__Oscillospirales; f__Ruminococcaceae; g__Faecalibacterium	0	0	0	0	0	0	0	0	0	0	0	0	0	0	0	0	0	0	0	0	0	0	0	0	0	0
	d__Bacteria; p__Firmicutes; c__Clostridia; o__Oscillospirales; f__Ruminococcaceae; g__Harryflintia	0	0	0	0	0	0	0	0	0	0	0	0	0.000266312	0.000703916	0	0.000598054	0.000279478	0	0	0	0.000162061	0.000338715	0	0.000207383	0	0.000405818
	d__Bacteria; p__Firmicutes; c__Clostridia; o__Oscillospirales; f__Ruminococcaceae; g__Incertae_Sedis	0.00371313	0.00130298	0.00225458	0.000678887	0.00158593	0.00713106	0.00787779	0.000816037	0.000766284	0.00136104	0.000801841	0.000181012	0.000372836	0.00219974	0.00027798	0.00353395	0.00125765	0.00131923	0.000246442	0.001458	0.00294412	0.00180648	0.00179829	0.00141712	0.0114506	0.00461351
	d__Bacteria; p__Firmicutes; c__Clostridia; o__Oscillospirales; f__Ruminococcaceae; g__Negativibacillus	0	0	0	0	0	0	0	0	0	0	0	0	0	0	0	0	0	0	0	0	0	0	0	0	0	0
	d__Bacteria; p__Firmicutes; c__Clostridia; o__Oscillospirales; f__Ruminococcaceae; g__Paludicola	0	0	0	0	0	0.000337787	0	0	0	0	0	0	0	0	0	0	0	0	0	0	0	0	0	0	0	0.000299024
	d__Bacteria; p__Firmicutes; c__Clostridia; o__Oscillospirales; f__Ruminococcaceae; g__Ruminococcaceae	0	0.000306584	0	0	0	0.00108843	0.000372598	0.000390279	0	0.000393189	0	0	0	0	0	0	0	0	0	0	0.000378143	0	0.000419601	0	0.000229013	0.000170871
	d__Bacteria; p__Firmicutes; c__Clostridia; o__Oscillospirales; f__Ruminococcaceae; g__Ruminococcus	0	0.00222273	0.00244246	0	0.00158593	0.0183906	0.0114973	0.0065283	0.0145594	0.0190545	0	0	0	0.00677519	0.0028493	0.0101941	0.00285067	0.000494711	0.00149919	0.000609708	0.000405154	0.000564525	0.00428593	0.00449329	0	0.00491254
	d__Bacteria; p__Firmicutes; c__Clostridia; o__Oscillospirales; f__Ruminococcaceae; g__Subdoligranulum	0	0	0	0	0	0	0	0	0	0	0	0	0	0	0	0	0	0	0	0	0	0	0	0	0	0
	d__Bacteria; p__Firmicutes; c__Clostridia; o__Oscillospirales; f__Ruminococcaceae; g__UBA1819	0.000208603	0	0	0	0	0	0	0	0	0	0	0	0	0	0	0.000108737	0	0	0	0.000106036	0	0	0	0	0	0.000170871
	d__Bacteria; p__Firmicutes; c__Clostridia; o__Oscillospirales; f__Ruminococcaceae; g__[Eubacterium]_siraeum_group	0	0	0	0	0	0	0	0	0	0	0	0	0	0	0	0	0.000111791	0	0	0	0	0	0	0	0	0
	d__Bacteria; p__Firmicutes; c__Clostridia; o__Oscillospirales; f__Ruminococcaceae; g__uncultured	0.0127665	0.00659155	0.00516674	0.00176511	0.00441303	0.00078817	0.000532283	0.00177399	0.0014231	0.00178447	0.00198717	0.00045253	0.00170439	0.0118492	0.00194586	0.00842712	0.00402448	0.00692596	0.00045181	0.00405588	0.00796802	0.00240864	0.00629402	0.000622148	0.014755	0.00595912
	d__Bacteria; p__Firmicutes; c__Clostridia; o__Oscillospirales; f__Ruminococcaceae;NA	0	0	0	0	0.000241338	0	0	0	0	0	0	0	0	0	0	0.000326211	0	0.000117788	0	0.000106036	0.000216082	0	0	0	0	0.000405818
	d__Bacteria; p__Firmicutes; c__Clostridia; o__Oscillospirales; f__UCG-010; g__UCG-010	0	0	0	0	0.000930874	0.00108843	0.000691968	0.000532198	0.000328407	0.000604906	0	0	0.00191744	0.000498607	0.000694951	0.000543685	0.000670747	0.000117788	8.21473312385764e-05	0	0	0.000639795	0.000269744	0.000414766	0	0
	d__Bacteria; p__Firmicutes; c__Clostridia; o__Oscillospirales; f__[Eubacterium]_coprostanoligenes_group; g__[Eubacterium]_coprostanoligenes_group	0	0.00160957	0	0	0	0.00968323	0.00345984	0.00897641	0.0231527	0.010979	0.00118533	0	0.000532623	0.00571931	0.0050384	0.0185125	0.00301836	0.000164904	0.00289569	0.000424144	0.000162061	0.00308607	0.00701334	0.0249896	0.000523457	0.00852218
	d__Bacteria; p__Firmicutes; c__Clostridia; o__Oscillospirales;NA;NA	0	0	0	0	0	0	0	0	0	0	0	0	0	0	0	0	0	0	0	0	0	0	0	0	0	0
	d__Bacteria; p__Firmicutes; c__Clostridia; o__Peptococcales; f__Peptococcaceae; g__Peptococcus	0	0	0.000845467	0.000407332	0.000413722	0	0	0	0	0.000393189	0	0	0	0.000263968	0	0.000407764	0.000391269	0	0	0	0	0.000263445	0.000179829	0.00027651	0.000294445	0.000405818
	d__Bacteria; p__Firmicutes; c__Clostridia; o__Peptococcales; f__Peptococcaceae; g__uncultured	0	0	0.000375763	0.00023761	0.000482675	0.000412851	0	0	0	0	0.000348626	9.05059281382931e-05	0	0.000527937	0.000208485	0.000489317	0.000195635	0	0	0.000397635	0.000324123	0	0.000359658	0	0.000850618	0.00074756
	d__Bacteria; p__Firmicutes; c__Clostridia; o__Peptostreptococcales-Tissierellales; f__Anaerovoracaceae; g__Anaerovorax	0	0	0	0	0	0	0	0	0	0	0	0	0	0	0	0	0	0	0	0	0	0	0	0	0	0.000149512
	d__Bacteria; p__Firmicutes; c__Clostridia; o__Peptostreptococcales-Tissierellales; f__Anaerovoracaceae; g__Family_XIII_AD3011_group	0	0	0	0	0	0	0	0	0	0	0	0	0	0	0	0	0	0	0	0	0	0	0.000239772	0	0	0
	d__Bacteria; p__Firmicutes; c__Clostridia; o__Peptostreptococcales-Tissierellales; f__Anaerovoracaceae; g__Family_XIII_UCG-001	0	0	0.000657586	0.000169722	0	0.000412851	0	0	0	0	0	0	0	0.000381288	0	0.000299027	0.000363321	0	0	0.000238581	0	0.000188175	0	0	0.000523457	0.000469895
	d__Bacteria; p__Firmicutes; c__Clostridia; o__Peptostreptococcales-Tissierellales; f__Anaerovoracaceae; g__[Eubacterium]_brachy_group	0.000333764	0	0	0.000135777	0	0.000487915	0.000372598	0	0	0.000302453	0.000139451	0	0	0.000351958	0.000208485	0.000434948	0.00050306	0	0	0.00026509	0	0	0	0	0.000850618	0.000683483
	d__Bacteria; p__Firmicutes; c__Clostridia; o__Peptostreptococcales-Tissierellales; f__Anaerovoracaceae; g__[Eubacterium]_nodatum_group	0.000250323	0	0.000563645	0.000610998	0.000551629	0	0	0.000354799	0.000383142	0.00057466	0.000278901	0	0	0.000351958	0.000243233	0	0.000307426	0	0	0.000132545	0	0.000263445	0.000179829	0.000207383	0.000523457	0.000106794
	d__Bacteria; p__Firmicutes; c__Clostridia; o__Peptostreptococcales-Tissierellales; f__Anaerovoracaceae;NA	0	0	0	0	0	0	0	0	0	0	0	0	0	0	0	0	0	0	0	0	0	0	0	0	0	0
	d__Bacteria; p__Firmicutes; c__Clostridia; o__Peptostreptococcales-Tissierellales; f__Peptostreptococcaceae; g__Romboutsia	0	0	0	0	0	0	0	0	0	0	0	0	0	0	0	0	0	0	0	0	0	0	0	0	0	0
	d__Bacteria; p__Firmicutes; c__Clostridia; o__Peptostreptococcales-Tissierellales; f__Peptostreptococcaceae;NA	0	0	0	0	0	0	0	0	0	0	0	0	0	0	0	0	0	0	0	0	0	0	0	0	0	0
	d__Bacteria; p__Firmicutes; c__Clostridia;NA;NA;NA	0	0	0	0	0.000241338	0	0.000425826	0	0	0	0	0	0	0	0	0	8.38433805651044e-05	0	0	0	0	0	8.99145811479095e-05	0	0	0
	d__Bacteria; p__Firmicutes; c__Thermoanaerobacteria; o__Thermoanaerobacterales; f__Family_III; g__Thermoanaerobacterium	0	0	0	0	0	0	0	0	0	0	0	0	0	0	0	0	0	0	0	0	0	0	0	0	0	0
	d__Bacteria; p__Firmicutes;NA;NA;NA;NA	0	0	0	0	0	0	0	0	0	0	0	0	0	0	0	0	0	0	0	0	0	0	0	0	0	0
	d__Bacteria; p__Fusobacteriota; c__Fusobacteriia; o__Fusobacteriales; f__Fusobacteriaceae; g__Fusobacterium	0	0	0	0	0	0	0	0	0	0	0	0	0	0	0	0	0	0	0	0	0	0	0	0	0	0
	d__Bacteria; p__Patescibacteria; c__Saccharimonadia; o__Saccharimonadales; f__Saccharimonadaceae; g__Candidatus_Saccharimonas	0	0	0	0.000101833	0	0	0	0	0	0	0	0	0	0	0	0	5.58955870434029e-05	0	0	0	0	0	0	0	0	0
	d__Bacteria; p__Proteobacteria; c__Alphaproteobacteria; o__Caulobacterales; f__Caulobacteraceae; g__Brevundimonas	0	0	0	0	0	0	0	0	0	0	0	0	0	0	0	0	0	0	0	0	0	0	0	0	6.54321795459007e-05	0
	d__Bacteria; p__Proteobacteria; c__Alphaproteobacteria; o__Rhizobiales; f__Beijerinckiaceae; g__uncultured	0	0	0	0	0	0	0	0	0	0	0	0	0	0	0	0	0	0	0	0	0	0	0	0	0	0
	d__Bacteria; p__Proteobacteria; c__Alphaproteobacteria; o__Rhizobiales; f__Rhizobiaceae; g__Allorhizobium-Neorhizobium-Pararhizobium-Rhizobium	0	0	0	0	0	0	0	0	0	0	0	0.000135759	0	0	0	0	0	0	0	0	0	0	0	0	0	0
	d__Bacteria; p__Proteobacteria; c__Alphaproteobacteria; o__Rhizobiales; f__Rhizobiaceae; g__Mesorhizobium	0	0	0	0	0	0	0	0	0	0	0	0	0	0	0	0	0	0	0	0	0	0	0	0	0	0
	d__Bacteria; p__Proteobacteria; c__Alphaproteobacteria; o__Rhizobiales; f__Rhizobiales_Incertae_Sedis; g__uncultured	0	0	0	0	0	0	0	0	0	0	0	0	0	0	0	0	0	0	0	0	0	0	0	0	0	0
	d__Bacteria; p__Proteobacteria; c__Alphaproteobacteria; o__Rhizobiales; f__Xanthobacteraceae;NA	0	0	0	0	0	0	0	0	0	0	0	0	0	0	0	0	0	0	0	0	0	0	0	0	0	0
	d__Bacteria; p__Proteobacteria; c__Alphaproteobacteria; o__Rickettsiales; f__Mitochondria; g__Mitochondria	0	0	0	0	0	0	0	0	0	0	0	0	0	0	0	0	0	0	0	0	0	0	0.000119886	0	0	0
	d__Bacteria; p__Proteobacteria; c__Alphaproteobacteria; o__Sphingomonadales; f__Sphingomonadaceae; g__Sphingomonas	0	0	0	0	0	0	0	0	0	0	0	0	0	0	0	0	0	0	0	0	0	0	0	0	0	0
	d__Bacteria; p__Proteobacteria; c__Gammaproteobacteria; o__Aeromonadales; f__Aeromonadaceae; g__Aeromonas	0	0	0	0	0	0	0	0	0	0	0	0	0	0	0	0	0	0	0	0	0	0	0	0	0	0
	d__Bacteria; p__Proteobacteria; c__Gammaproteobacteria; o__Alteromonadales; f__Alteromonadaceae; g__Alishewanella	0	0	0	0	0	0	0	0	0	0	0	0	0	0	0	0	0	0	0	0	0	0	0	0	0	0
	d__Bacteria; p__Proteobacteria; c__Gammaproteobacteria; o__Alteromonadales; f__Alteromonadaceae; g__Rheinheimera	0	0	0	0	0	0	0	0	0	0	0	0	0	0	0	0	0	0	0	0	0	0	0	0	0	0
	d__Bacteria; p__Proteobacteria; c__Gammaproteobacteria; o__Burkholderiales; f__Alcaligenaceae; g__Alcaligenes	0	0	0	0	0	0	0	0	0	0	0	0	0	0	0	0	0	0	0	0	0	0	0	0	0	0
	d__Bacteria; p__Proteobacteria; c__Gammaproteobacteria; o__Burkholderiales; f__Burkholderiaceae; g__Ralstonia	0	0	0	0	0	0	0	0	0	0	0	0	0	0	0	0	0	0	0	0	0	0	0	0	0	0
	d__Bacteria; p__Proteobacteria; c__Gammaproteobacteria; o__Burkholderiales; f__Comamonadaceae; g__Tepidimonas	0	0	0	0	0	0	0	0	0	0	0	0	0	0	0	0	0	0	0	0	0	0	0	0	0	0
	d__Bacteria; p__Proteobacteria; c__Gammaproteobacteria; o__Burkholderiales; f__Sutterellaceae; g__Parasutterella	0.00980433	0.00935081	0.00629403	0.0136796	0.00444751	0.00251464	0.00239527	0.00713145	0.00766284	0.0054744	0.0097964	0.00805503	0.00708389	0.00504473	0.000521213	0.00440385	0.00757385	0.0147707	0.00854332	0.0121411	0.0118845	0.0154304	0.00497527	0.00836444	0.00392593	0.00333198
	d__Bacteria; p__Proteobacteria; c__Gammaproteobacteria; o__Enterobacterales; f__Enterobacteriaceae; g__Escherichia-Shigella	0	0	0	0	0	0	0	0	0	0	0	0	0	0	0	0	0	0	0	0	0	0	0	0	0	0
	d__Bacteria; p__Proteobacteria; c__Gammaproteobacteria; o__Enterobacterales; f__Enterobacteriaceae;NA	0	0	0	0	0	0	0	0	0	0	0	0	0	0	0	0	0	0	0	0	0	0	0	0	0	0
	d__Bacteria; p__Proteobacteria; c__Gammaproteobacteria; o__Enterobacterales; f__Morganellaceae; g__Proteus	0	0	0	0.000169722	0	0	0	0	0	0	0	0	0.000159787	0	0	0	0	0	0	0	0	0	0	0	0	0
	d__Bacteria; p__Proteobacteria; c__Gammaproteobacteria; o__Oceanospirillales; f__Halomonadaceae; g__Halomonas	0	0	0	0	0	0	0	0	0	0	0	0	0	0	0	0	0	0	0	0	0	0	0	0	0	0
	d__Bacteria; p__Proteobacteria; c__Gammaproteobacteria; o__Pasteurellales; f__Pasteurellaceae; g__Rodentibacter	0	0	0	0	0	0	0	0	0	0	0	0	0	0	0	0	0	0	0	0	0	0	0	0	0	0
	d__Bacteria; p__Proteobacteria; c__Gammaproteobacteria; o__Pseudomonadales; f__Moraxellaceae; g__Acinetobacter	0	0	0	0	0	0	0	0	0	0	0	0	0	0	0	0	0	0	0	0	0	0	0	0	0	0
	d__Bacteria; p__Proteobacteria; c__Gammaproteobacteria; o__Pseudomonadales; f__Pseudomonadaceae; g__Pseudomonas	0	0	0	0	0	0	0	0	0	0	0	0	0	0	0	0	0	0	0	0	0	0	0	0	0	0
	d__Bacteria; p__Proteobacteria; c__Gammaproteobacteria; o__Pseudomonadales; f__Pseudomonadaceae;NA	0	0	0	0	0	0	0	0	0	0	0	0	0	0	0	0	0	0	0	0	0	0	0	0	0	0
	d__Bacteria; p__Proteobacteria; c__Gammaproteobacteria; o__Xanthomonadales; f__Xanthomonadaceae; g__Stenotrophomonas	0	0	0	0	0	0	0	0	0	0	0	0	0	0	0	0	0	0	0	0	0	0	0	0	0	0
	d__Bacteria; p__Verrucomicrobiota; c__Chlamydiae; o__Chlamydiales; f__Chlamydiaceae; g__Chlamydia	0.000125162	0.000843106	0	0.000475221	0.00010343	0	0	0.000567678	0.000328407	0.000816623	0.000244038	0	0.00149134	0.000439947	0.000347476	0.000135921	0.000167687	0.000824519	0	0.000185563	0.000162061	0.000112905	0.000659374	0.000241947	0.000327161	6.40765501185416e-05
	d__Bacteria; p__Verrucomicrobiota; c__Verrucomicrobiae; o__Chthoniobacterales; f__Chthoniobacteraceae; g__Candidatus_Udaeobacter	0	0	0	0	0	0	0	0	0	0	0	0	0	0	0	0	0	0	0	0	0	0	0	0	0	0
	d__Bacteria; p__Verrucomicrobiota; c__Verrucomicrobiae; o__Verrucomicrobiales; f__Akkermansiaceae; g__Akkermansia	0	0	0	0	0	0.00183906	0.00133071	0.000354799	0.00700602	0.000756132	0	0	0.000319574	8.7989441267048e-05	0	0	8.38433805651044e-05	7.06730429456524e-05	0	0	0	0	0	0	0	0.000320383
	d__Bacteria;NA;NA;NA;NA;NA	0	0	0	0	0	0	0	0	0	0	0	0	0	0	0	0	0	0	0	0	0	0.000188175	0	0	0	6.40765501185416e-05

## Sheet: Supplementary Table 5
	Supplementary Table 5 - cell populations analyzed by flow cytometry
	Cell populations in the lamina propria
	Monocytes	LIVE/DEAD-CD45+CD3-CD19-Ly6C+
	Macrophages	LIVE/DEAD-CD45+CD3-CD19-CD64+
	Dendritic cells (DCs)	LIVE/DEAD-CD45+CD3-CD19-Ly6C-CD64-CD11c+
	NK cells/type 1 innate lymphoid cells (NK/ILC1)	LIVE/DEAD-CD45+LIN-CD90.2+NK1.1+NKp46+
	type 2 innate lymphoid cells (ILC2)	LIVE/DEAD-CD45+LIN-CD90.2+NK1.1-KLRG1+
	type 3 innate lymphoid cells (ILC3)	LIVE/DEAD-CD45+LIN-CD90.2+NK1.1-KLRG1+
	B cells	LIVE/DEAD-CD45+CD3e-CD19+
	gd T cells	LIVE/DEAD-CD45+CD3e+TCRgd+
	CD4-CD8- ab T cells	LIVE/DEAD-CD45+CD3e+TCRgd-CD4-CD8a-
	CD25+ CD4+ ab T cells	LIVE/DEAD-CD45+CD3e+TCRgd-CD4+CD8a-CD25+
	CD25- CD4+ ab T cells	LIVE/DEAD-CD45+CD3e+TCRgd-CD4+CD8a-CD25-
	CD8+ ab T cells	LIVE/DEAD-CD45+CD3e+TCRgd-CD4-CD8a+
	Cell populations in the epithelium
	Eosinophils	LIVE/DEAD-CD45+SiglecF+
	Macrophages	LIVE/DEAD-CD45+SiglecF-CD64+
	NK cells	LIVE/DEAD-CD45+TCRb-TCRgd-NK1.1+
	CD8a+ gd T cells	LIVE/DEAD-CD45+TCRb-TCRgd+CD8a+
	CD8a- gd T cells	LIVE/DEAD-CD45+TCRb-TCRgd+CD8a-
	CD4-CD8- ab T cells	LIVE/DEAD-CD45+TCRb-TCRgd+CD4-CD8a-
	CD4+ ab T cells	LIVE/DEAD-CD45+TCRb-TCRgd+CD4+CD8a-
	CD8aa+ ab T cells	LIVE/DEAD-CD45+TCRb-TCRgd+CD4-CD8a+CD8b-
	CD8ab+ ab T cells	LIVE/DEAD-CD45+TCRb-TCRgd+CD4-CD8a+CD8b+
	epithelial cells	LIVE/DEAD-CD45-Ep-CAM+

## Sheet: Supplementary Table 6
	Supplementary Table 6 - antibodies used in surface staining
	Marker	antibody clone
	CD3e	145-2C11
	CD4	GK1.5
	CD8a	53-6.7
	CD8b	YTS156.7.7
	CD11b	M1/70
	CD11c	N418
	CD19	6D5
	CD25	PC61
	CD45	30-F11
	CD64	X54-5/7.1
	CD90.2	30-H12
	CD103	2E7
	CD326 (Ep-CAM)	G8.80
	CD335 (NKp46)	29A1.4
	KLRG1	2F1
	Ly-6C	HK1.4
	Ly-6G/Ly-6C (Gr-1)	RB6-8C5
	NK1.1	PK136
	Siglec-F	E50-2440
	TCRb	H57-597
	TCRgd	GL3
	cocktail of lineage markers (LIN)	17A2/RB6-8C5/RA3-6B2/Ter-119/M1/70

## Sheet: Supplementary Table 7
	Supplementary Table 7 - Primers
	gene target	Forward Sequence	Reverse sequence
	ActB	TACCACCATGTACCCAGGCA	CTCAGGAGGAGCAATGATCTTGAT
	Lgr5	CGTGGTTCTGCATCTCCATAATA	AGGTTGGAGAGTGTCTTGATTG
	EphB2	GTGGAAGAAACCCTGATGGA	ACACCTGGTAGGTACGGATAG
	Vil1	TTCTTCGATGGTGACTGCTATG	GTCATCCATCTGTGTGGTGTAG
	Krt20	CCACCTCAGCATGAAAGAGT	TCTTGGTTCTGGCGTTCTG
	Chga	CCAGAATCTGCTGAAGGAACTT	CAAAGCTGCTGTGTTGCTG
	Klf4	ATCCTTTCCAACTCGCTAACCC	CGGATCGGATAGCTGAAGCTG
	Tff	GCCACGGTTGTTACACTGCTC	CCTGGTTGCTGGGTCCTCTG
	Dclk1	TTTATTGCATGTGGACCAGAGA	CGGGACGCTGATGCTATTT
	Trpm5	CCTCCGTGCTTTTTGAACTCC	CATAGCCAAAGGTCGTTCCTC
	Muc1	GGCATTCGGGCTCCTTTCTT	TGGAGTGGTAGTCGATGCTAAG
	Muc2	CAATGACAAGGTGTCCTGCC	GTGCTCTCCAAACTCTCTGG
	Muc3	CCGATGTCACCACTTCTGCTG	GCAGAGCAAGGCGTGATACAG
	Muc4	TGATGGAACAACCACCTCAC	GGATGCAGGTGAGGTATTC
	Muc13	GATCTCTGCAACCCTAACCCC	TCCTTTCACACATGACGACAG
	Fut2	ACCTCCAGCAACGAATAGTGA	GCCGATGGAATTGATCGTGAA
	Adh1	GCAAAGCTGCGGTGCTATG	TCACACAAGTCACCCCTTCTC
	Adh4	TGGCAGTCCCCTTTGCATT	ACTACCGGGAAGAGAGCTTTC
	Adh5	AGTTCGGATTAAGATCCTTGCCA	ACTTTCCACAATTCCAGCACC
	Adh6a	GTGCAAGTTGAGCCACCGA	CACCACGAGTTCTCCTTTCAG
	Adh7	ATGGGCACCGCTGGAAAAG	TAACACGGACTTCCTTAGCCT
	Aldh1a1	ATACTTGTCGGATTTAGGAGGCT	GGGCCTATCTTCCAAATGAACA
	Aldh1a2	CAGAGAGTGGGAGAGTGTTCC	CACACAGAACCAAGAGAGAAGG
	Aldh1a3	GGGTCACACTGGAGCTAGGA	CTGGCCTCTTCTTGGCGAA
	Aldh2	GACGCCGTCAGCAGGAAAA	CGCCAATCGGTACAACAGC

## Sheet: Supplementary Table 8
	Supplementary Table 8 - in-house Allobaculum 16S rRNA sequence
	CGTAGATAACCTGCCCATATCCGGGGGATACGCTTTGGAAACGAAGTCTAAAACCCCATAGGAAAACAGAAGGCATCTTCTGTTTTTGAAACAGGCCTTTAAGCCTGGGAGATGAATGGATCTGCGGTGCATTAGCTTGTTGGCAAGGTAAAAGCTTACCAAGGCGATGATGCATAGCCGGCCTGAGAGGGCGATCGGCCACACTGGGACTGAGACACGGCCCAGACTCCTGCGGGAGGCAGCAGTAGGGAATTTTCGTCAATGGGCGCAAGCCTGAACGAGCAATGCCGCGTGAGTGAGGAAGGTCTTCGGATCGTAAAGCTCTGTTGCAGGTCAGAAAAGAAGGGAAGAGGAAATGCTTTTCTTTTGATAGTAACCTGCCAGAAAGTCACGGCTAAC…
